# Supplementary material for: Per- and polyfluoroalkyl substances in waters associated with oil and gas development in the Denver Basin
Source: Sci Rep. 2026 Feb 7;16:5743. doi: 10.1038/s41598-025-33394-9 (PMC12891480; doi:10.1038/s41598-025-33394-9)
Supplement: Supplementary file 2 — Supplementary Material 2 [file 41598_2025_33394_MOESM2_ESM.xlsx]

## Sheet: Table S2
Table S2. Per- and polyfluoroalkyl substances measured in samples of water associated with oil and gas development in the Denver Basin.
SAMPLE_ID	WELL_ID	PROD_DAYS	ANALYSIS_DATE	ANALYSIS	COMPOUND	CAS_NO_1	CAS_NO_2	LAB_FLAG	CONC_FOUND	DETECTION_LIMIT	UNIT	SAMPLE_SIZE	SAMPLE_SIZE_UNIT	MATRIX	LABORATORY	METHOD
FieldBlank	FIELD BLANK	NA	2023-05-18	FC_LC	PFBA	45048-62-2	375-22-4	NA	ND	7.8	ng/L	0.255	L	AQUEOUS	SGS-Orlando	EPA DRAFT 1633
FieldBlank	FIELD BLANK	NA	2023-05-18	FC_LC	PFPeA	45167-47-3	2706-90-3	NA	ND	2	ng/L	0.255	L	AQUEOUS	SGS-Orlando	EPA DRAFT 1633
FieldBlank	FIELD BLANK	NA	2023-05-18	FC_LC	PFHxA	92612-52-7	307-24-4	NA	ND	0.98	ng/L	0.255	L	AQUEOUS	SGS-Orlando	EPA DRAFT 1633
FieldBlank	FIELD BLANK	NA	2023-05-18	FC_LC	PFHpA	120885-29-2	375-85-9	NA	ND	0.98	ng/L	0.255	L	AQUEOUS	SGS-Orlando	EPA DRAFT 1633
FieldBlank	FIELD BLANK	NA	2023-05-18	FC_LC	PFOA	45285-51-6	335-67-1	NA	ND	0.98	ng/L	0.255	L	AQUEOUS	SGS-Orlando	EPA DRAFT 1633
FieldBlank	FIELD BLANK	NA	2023-05-18	FC_LC	PFNA	72007-68-2	375-95-1	NA	ND	1.2	ng/L	0.255	L	AQUEOUS	SGS-Orlando	EPA DRAFT 1633
FieldBlank	FIELD BLANK	NA	2023-05-18	FC_LC	PFDA	73829-36-4	335-76-2	NA	ND	0.98	ng/L	0.255	L	AQUEOUS	SGS-Orlando	EPA DRAFT 1633
FieldBlank	FIELD BLANK	NA	2023-05-18	FC_LC	PFUnA	196859-54-8	2058-94-8	NA	ND	1.2	ng/L	0.255	L	AQUEOUS	SGS-Orlando	EPA DRAFT 1633
FieldBlank	FIELD BLANK	NA	2023-05-18	FC_LC	PFDoA	171978-95-3	307-55-1	NA	ND	1.2	ng/L	0.255	L	AQUEOUS	SGS-Orlando	EPA DRAFT 1633
FieldBlank	FIELD BLANK	NA	2023-05-18	FC_LC	PFTrDA	862374-87-6	72629-94-8	NA	ND	1.6	ng/L	0.255	L	AQUEOUS	SGS-Orlando	EPA DRAFT 1633
FieldBlank	FIELD BLANK	NA	2023-05-18	FC_LC	PFTeDA	365971-87-5	376-06-7	NA	ND	0.98	ng/L	0.255	L	AQUEOUS	SGS-Orlando	EPA DRAFT 1633
FieldBlank	FIELD BLANK	NA	2023-05-18	FC_LC	PFBS	45187-15-3	375-73-5	NA	ND	2	ng/L	0.255	L	AQUEOUS	SGS-Orlando	EPA DRAFT 1633
FieldBlank	FIELD BLANK	NA	2023-05-18	FC_LC	PFPeS	175905-36-9	2706-91-4	NA	ND	2.2	ng/L	0.255	L	AQUEOUS	SGS-Orlando	EPA DRAFT 1633
FieldBlank	FIELD BLANK	NA	2023-05-18	FC_LC	PFHxS	108427-53-8	355-46-4	NA	ND	2	ng/L	0.255	L	AQUEOUS	SGS-Orlando	EPA DRAFT 1633
FieldBlank	FIELD BLANK	NA	2023-05-18	FC_LC	PFHpS	146689-46-5	375-92-8	NA	ND	2	ng/L	0.255	L	AQUEOUS	SGS-Orlando	EPA DRAFT 1633
FieldBlank	FIELD BLANK	NA	2023-05-18	FC_LC	PFOS	45298-90-6	1763-23-1	NA	ND	2	ng/L	0.255	L	AQUEOUS	SGS-Orlando	EPA DRAFT 1633
FieldBlank	FIELD BLANK	NA	2023-05-18	FC_LC	PFNS	474511-07-4	68259-12-1	NA	ND	2	ng/L	0.255	L	AQUEOUS	SGS-Orlando	EPA DRAFT 1633
FieldBlank	FIELD BLANK	NA	2023-05-18	FC_LC	PFDS	126105-34-8	335-77-3	NA	ND	2	ng/L	0.255	L	AQUEOUS	SGS-Orlando	EPA DRAFT 1633
FieldBlank	FIELD BLANK	NA	2023-05-18	FC_LC	PFDoS	343629-43-6	79780-39-5	NA	ND	2.2	ng/L	0.255	L	AQUEOUS	SGS-Orlando	EPA DRAFT 1633
FieldBlank	FIELD BLANK	NA	2023-05-18	FC_LC	4:2 FTS	414911-30-1	757124-72-4	NA	ND	7.8	ng/L	0.255	L	AQUEOUS	SGS-Orlando	EPA DRAFT 1633
FieldBlank	FIELD BLANK	NA	2023-05-18	FC_LC	6:2 FTS	425670-75-3	27619-97-2	NA	ND	7.8	ng/L	0.255	L	AQUEOUS	SGS-Orlando	EPA DRAFT 1633
FieldBlank	FIELD BLANK	NA	2023-05-18	FC_LC	8:2 FTS	481071-78-7	39108-34-4	NA	ND	8.1	ng/L	0.255	L	AQUEOUS	SGS-Orlando	EPA DRAFT 1633
FieldBlank	FIELD BLANK	NA	2023-05-18	FC_LC	PFOSA	754-91-6	754-91-6	NA	ND	2	ng/L	0.255	L	AQUEOUS	SGS-Orlando	EPA DRAFT 1633
FieldBlank	FIELD BLANK	NA	2023-05-18	FC_LC	N-MeFOSA	31506-32-8	31506-32-8	NA	ND	2	ng/L	0.255	L	AQUEOUS	SGS-Orlando	EPA DRAFT 1633
FieldBlank	FIELD BLANK	NA	2023-05-18	FC_LC	N-EtFOSA	4151-50-2	4151-50-2	NA	ND	2	ng/L	0.255	L	AQUEOUS	SGS-Orlando	EPA DRAFT 1633
FieldBlank	FIELD BLANK	NA	2023-05-18	FC_LC	MeFOSAA	2355-31-9	2355-31-9	NA	ND	2	ng/L	0.255	L	AQUEOUS	SGS-Orlando	EPA DRAFT 1633
FieldBlank	FIELD BLANK	NA	2023-05-18	FC_LC	EtFOSAA	2991-50-6	2991-50-6	NA	ND	2.6	ng/L	0.255	L	AQUEOUS	SGS-Orlando	EPA DRAFT 1633
FieldBlank	FIELD BLANK	NA	2023-05-18	FC_LC	N-MeFOSE	24448-09-7	24448-09-7	NA	ND	20	ng/L	0.255	L	AQUEOUS	SGS-Orlando	EPA DRAFT 1633
FieldBlank	FIELD BLANK	NA	2023-05-18	FC_LC	N-EtFOSE	1691-99-2	1691-99-2	NA	ND	20	ng/L	0.255	L	AQUEOUS	SGS-Orlando	EPA DRAFT 1633
FieldBlank	FIELD BLANK	NA	2023-05-18	FC_LC	HFPO-DA	122499-17-6	13252-13-6	NA	ND	3.9	ng/L	0.255	L	AQUEOUS	SGS-Orlando	EPA DRAFT 1633
FieldBlank	FIELD BLANK	NA	2023-05-18	FC_LC	ADONA	2127366-90-7	919005-14-4	NA	ND	3.9	ng/L	0.255	L	AQUEOUS	SGS-Orlando	EPA DRAFT 1633
FieldBlank	FIELD BLANK	NA	2023-05-18	FC_LC	PFMPA	377-73-1	377-73-1	NA	ND	2	ng/L	0.255	L	AQUEOUS	SGS-Orlando	EPA DRAFT 1633
FieldBlank	FIELD BLANK	NA	2023-05-18	FC_LC	PFMBA	1432017-36-1	863090-89-5	NA	ND	2.2	ng/L	0.255	L	AQUEOUS	SGS-Orlando	EPA DRAFT 1633
FieldBlank	FIELD BLANK	NA	2023-05-18	FC_LC	NFDHA	39187-41-2	151772-58-6	NA	ND	2.4	ng/L	0.255	L	AQUEOUS	SGS-Orlando	EPA DRAFT 1633
FieldBlank	FIELD BLANK	NA	2023-05-18	FC_LC	9Cl-PF3ONS	1621485-21-9	756426-58-1	NA	ND	3.9	ng/L	0.255	L	AQUEOUS	SGS-Orlando	EPA DRAFT 1633
FieldBlank	FIELD BLANK	NA	2023-05-18	FC_LC	11Cl-PF3OUdS	2196242-82-5	763051-92-9	NA	ND	3.9	ng/L	0.255	L	AQUEOUS	SGS-Orlando	EPA DRAFT 1633
FieldBlank	FIELD BLANK	NA	2023-05-18	FC_LC	PFEESA	220689-13-4	113507-82-7	NA	ND	2	ng/L	0.255	L	AQUEOUS	SGS-Orlando	EPA DRAFT 1633
FieldBlank	FIELD BLANK	NA	2023-05-18	FC_LC	3:3 FTCA	1169706-83-5	356-02-5	NA	ND	9.8	ng/L	0.255	L	AQUEOUS	SGS-Orlando	EPA DRAFT 1633
FieldBlank	FIELD BLANK	NA	2023-05-18	FC_LC	5:3 FTCA	1799325-94-2	914637-49-3	NA	ND	20	ng/L	0.255	L	AQUEOUS	SGS-Orlando	EPA DRAFT 1633
FieldBlank	FIELD BLANK	NA	2023-05-18	FC_LC	7:3 FTCA	1799325-95-3	812-70-4	NA	ND	20	ng/L	0.255	L	AQUEOUS	SGS-Orlando	EPA DRAFT 1633
FrackFluid	FRACK FLUID	NA	2023-05-18	FC_LC	PFBA	45048-62-2	375-22-4	NA	ND	13	ng/L	0.155	L	AQUEOUS	SGS-Orlando	EPA DRAFT 1633
FrackFluid	FRACK FLUID	NA	2023-05-18	FC_LC	PFPeA	45167-47-3	2706-90-3	NA	21.2	3.2	ng/L	0.155	L	AQUEOUS	SGS-Orlando	EPA DRAFT 1633
FrackFluid	FRACK FLUID	NA	2023-05-18	FC_LC	PFHxA	92612-52-7	307-24-4	NA	28.4	1.6	ng/L	0.155	L	AQUEOUS	SGS-Orlando	EPA DRAFT 1633
FrackFluid	FRACK FLUID	NA	2023-05-18	FC_LC	PFHpA	120885-29-2	375-85-9	J	5.7	1.6	ng/L	0.155	L	AQUEOUS	SGS-Orlando	EPA DRAFT 1633
FrackFluid	FRACK FLUID	NA	2023-05-18	FC_LC	PFOA	45285-51-6	335-67-1	NA	6.5	1.6	ng/L	0.155	L	AQUEOUS	SGS-Orlando	EPA DRAFT 1633
FrackFluid	FRACK FLUID	NA	2023-05-18	FC_LC	PFNA	72007-68-2	375-95-1	NA	ND	2	ng/L	0.155	L	AQUEOUS	SGS-Orlando	EPA DRAFT 1633
FrackFluid	FRACK FLUID	NA	2023-05-18	FC_LC	PFDA	73829-36-4	335-76-2	NA	ND	1.6	ng/L	0.155	L	AQUEOUS	SGS-Orlando	EPA DRAFT 1633
FrackFluid	FRACK FLUID	NA	2023-05-18	FC_LC	PFUnA	196859-54-8	2058-94-8	NA	ND	1.9	ng/L	0.155	L	AQUEOUS	SGS-Orlando	EPA DRAFT 1633
FrackFluid	FRACK FLUID	NA	2023-05-18	FC_LC	PFDoA	171978-95-3	307-55-1	NA	ND	1.9	ng/L	0.155	L	AQUEOUS	SGS-Orlando	EPA DRAFT 1633
FrackFluid	FRACK FLUID	NA	2023-05-18	FC_LC	PFTrDA	862374-87-6	72629-94-8	NA	ND	2.7	ng/L	0.155	L	AQUEOUS	SGS-Orlando	EPA DRAFT 1633
FrackFluid	FRACK FLUID	NA	2023-05-18	FC_LC	PFTeDA	365971-87-5	376-06-7	NA	ND	1.6	ng/L	0.155	L	AQUEOUS	SGS-Orlando	EPA DRAFT 1633
FrackFluid	FRACK FLUID	NA	2023-05-18	FC_LC	PFBS	45187-15-3	375-73-5	NA	ND	3.2	ng/L	0.155	L	AQUEOUS	SGS-Orlando	EPA DRAFT 1633
FrackFluid	FRACK FLUID	NA	2023-05-18	FC_LC	PFPeS	175905-36-9	2706-91-4	NA	ND	3.6	ng/L	0.155	L	AQUEOUS	SGS-Orlando	EPA DRAFT 1633
FrackFluid	FRACK FLUID	NA	2023-05-18	FC_LC	PFHxS	108427-53-8	355-46-4	NA	ND	3.2	ng/L	0.155	L	AQUEOUS	SGS-Orlando	EPA DRAFT 1633
FrackFluid	FRACK FLUID	NA	2023-05-18	FC_LC	PFHpS	146689-46-5	375-92-8	NA	ND	3.2	ng/L	0.155	L	AQUEOUS	SGS-Orlando	EPA DRAFT 1633
FrackFluid	FRACK FLUID	NA	2023-05-18	FC_LC	PFOS	45298-90-6	1763-23-1	NA	ND	3.2	ng/L	0.155	L	AQUEOUS	SGS-Orlando	EPA DRAFT 1633
FrackFluid	FRACK FLUID	NA	2023-05-18	FC_LC	PFNS	474511-07-4	68259-12-1	NA	ND	3.2	ng/L	0.155	L	AQUEOUS	SGS-Orlando	EPA DRAFT 1633
FrackFluid	FRACK FLUID	NA	2023-05-18	FC_LC	PFDS	126105-34-8	335-77-3	NA	ND	3.2	ng/L	0.155	L	AQUEOUS	SGS-Orlando	EPA DRAFT 1633
FrackFluid	FRACK FLUID	NA	2023-05-18	FC_LC	PFDoS	343629-43-6	79780-39-5	NA	ND	3.7	ng/L	0.155	L	AQUEOUS	SGS-Orlando	EPA DRAFT 1633
FrackFluid	FRACK FLUID	NA	2023-05-18	FC_LC	4:2 FTS	414911-30-1	757124-72-4	NA	ND	13	ng/L	0.155	L	AQUEOUS	SGS-Orlando	EPA DRAFT 1633
FrackFluid	FRACK FLUID	NA	2023-05-18	FC_LC	6:2 FTS	425670-75-3	27619-97-2	NA	ND	13	ng/L	0.155	L	AQUEOUS	SGS-Orlando	EPA DRAFT 1633
FrackFluid	FRACK FLUID	NA	2023-05-18	FC_LC	8:2 FTS	481071-78-7	39108-34-4	NA	ND	13	ng/L	0.155	L	AQUEOUS	SGS-Orlando	EPA DRAFT 1633
FrackFluid	FRACK FLUID	NA	2023-05-18	FC_LC	PFOSA	754-91-6	754-91-6	NA	6.8	3.2	ng/L	0.155	L	AQUEOUS	SGS-Orlando	EPA DRAFT 1633
FrackFluid	FRACK FLUID	NA	2023-05-18	FC_LC	N-MeFOSA	31506-32-8	31506-32-8	NA	ND	3.2	ng/L	0.155	L	AQUEOUS	SGS-Orlando	EPA DRAFT 1633
FrackFluid	FRACK FLUID	NA	2023-05-18	FC_LC	N-EtFOSA	4151-50-2	4151-50-2	NA	ND	3.2	ng/L	0.155	L	AQUEOUS	SGS-Orlando	EPA DRAFT 1633
FrackFluid	FRACK FLUID	NA	2023-05-18	FC_LC	MeFOSAA	2355-31-9	2355-31-9	NA	ND	3.2	ng/L	0.155	L	AQUEOUS	SGS-Orlando	EPA DRAFT 1633
FrackFluid	FRACK FLUID	NA	2023-05-18	FC_LC	EtFOSAA	2991-50-6	2991-50-6	NA	ND	4.3	ng/L	0.155	L	AQUEOUS	SGS-Orlando	EPA DRAFT 1633
FrackFluid	FRACK FLUID	NA	2023-05-18	FC_LC	N-MeFOSE	24448-09-7	24448-09-7	NA	ND	32	ng/L	0.155	L	AQUEOUS	SGS-Orlando	EPA DRAFT 1633
FrackFluid	FRACK FLUID	NA	2023-05-18	FC_LC	N-EtFOSE	1691-99-2	1691-99-2	NA	ND	32	ng/L	0.155	L	AQUEOUS	SGS-Orlando	EPA DRAFT 1633
FrackFluid	FRACK FLUID	NA	2023-05-18	FC_LC	HFPO-DA	122499-17-6	13252-13-6	NA	ND	6.5	ng/L	0.155	L	AQUEOUS	SGS-Orlando	EPA DRAFT 1633
FrackFluid	FRACK FLUID	NA	2023-05-18	FC_LC	ADONA	2127366-90-7	919005-14-4	NA	ND	6.5	ng/L	0.155	L	AQUEOUS	SGS-Orlando	EPA DRAFT 1633
FrackFluid	FRACK FLUID	NA	2023-05-18	FC_LC	PFMPA	377-73-1	377-73-1	NA	ND	3.2	ng/L	0.155	L	AQUEOUS	SGS-Orlando	EPA DRAFT 1633
FrackFluid	FRACK FLUID	NA	2023-05-18	FC_LC	PFMBA	1432017-36-1	863090-89-5	NA	ND	3.7	ng/L	0.155	L	AQUEOUS	SGS-Orlando	EPA DRAFT 1633
FrackFluid	FRACK FLUID	NA	2023-05-18	FC_LC	NFDHA	39187-41-2	151772-58-6	NA	ND	3.9	ng/L	0.155	L	AQUEOUS	SGS-Orlando	EPA DRAFT 1633
FrackFluid	FRACK FLUID	NA	2023-05-18	FC_LC	9Cl-PF3ONS	1621485-21-9	756426-58-1	NA	ND	6.5	ng/L	0.155	L	AQUEOUS	SGS-Orlando	EPA DRAFT 1633
FrackFluid	FRACK FLUID	NA	2023-05-18	FC_LC	11Cl-PF3OUdS	2196242-82-5	763051-92-9	NA	ND	6.5	ng/L	0.155	L	AQUEOUS	SGS-Orlando	EPA DRAFT 1633
FrackFluid	FRACK FLUID	NA	2023-05-18	FC_LC	PFEESA	220689-13-4	113507-82-7	NA	ND	3.2	ng/L	0.155	L	AQUEOUS	SGS-Orlando	EPA DRAFT 1633
FrackFluid	FRACK FLUID	NA	2023-05-18	FC_LC	3:3 FTCA	1169706-83-5	356-02-5	NA	ND	16	ng/L	0.155	L	AQUEOUS	SGS-Orlando	EPA DRAFT 1633
FrackFluid	FRACK FLUID	NA	2023-05-18	FC_LC	5:3 FTCA	1799325-94-2	914637-49-3	NA	ND	32	ng/L	0.155	L	AQUEOUS	SGS-Orlando	EPA DRAFT 1633
FrackFluid	FRACK FLUID	NA	2023-05-18	FC_LC	7:3 FTCA	1799325-95-3	812-70-4	NA	ND	32	ng/L	0.155	L	AQUEOUS	SGS-Orlando	EPA DRAFT 1633
InputPond1	JMDJ INPUT FLUIDS POND 1	NA	2023-05-18	FC_LC	PFBA	45048-62-2	375-22-4	J	11.9	7.8	ng/L	0.255	L	AQUEOUS	SGS-Orlando	EPA DRAFT 1633
InputPond1	JMDJ INPUT FLUIDS POND 1	NA	2023-05-18	FC_LC	PFPeA	45167-47-3	2706-90-3	NA	23.1	2	ng/L	0.255	L	AQUEOUS	SGS-Orlando	EPA DRAFT 1633
InputPond1	JMDJ INPUT FLUIDS POND 1	NA	2023-05-18	FC_LC	PFHxA	92612-52-7	307-24-4	NA	18.4	0.98	ng/L	0.255	L	AQUEOUS	SGS-Orlando	EPA DRAFT 1633
InputPond1	JMDJ INPUT FLUIDS POND 1	NA	2023-05-18	FC_LC	PFHpA	120885-29-2	375-85-9	NA	10.5	0.98	ng/L	0.255	L	AQUEOUS	SGS-Orlando	EPA DRAFT 1633
InputPond1	JMDJ INPUT FLUIDS POND 1	NA	2023-05-18	FC_LC	PFOA	45285-51-6	335-67-1	NA	24.7	0.98	ng/L	0.255	L	AQUEOUS	SGS-Orlando	EPA DRAFT 1633
InputPond1	JMDJ INPUT FLUIDS POND 1	NA	2023-05-18	FC_LC	PFNA	72007-68-2	375-95-1	J	2.1	1.2	ng/L	0.255	L	AQUEOUS	SGS-Orlando	EPA DRAFT 1633
InputPond1	JMDJ INPUT FLUIDS POND 1	NA	2023-05-18	FC_LC	PFDA	73829-36-4	335-76-2	NA	ND	0.98	ng/L	0.255	L	AQUEOUS	SGS-Orlando	EPA DRAFT 1633
InputPond1	JMDJ INPUT FLUIDS POND 1	NA	2023-05-18	FC_LC	PFUnA	196859-54-8	2058-94-8	NA	ND	1.2	ng/L	0.255	L	AQUEOUS	SGS-Orlando	EPA DRAFT 1633
InputPond1	JMDJ INPUT FLUIDS POND 1	NA	2023-05-18	FC_LC	PFDoA	171978-95-3	307-55-1	NA	ND	1.2	ng/L	0.255	L	AQUEOUS	SGS-Orlando	EPA DRAFT 1633
InputPond1	JMDJ INPUT FLUIDS POND 1	NA	2023-05-18	FC_LC	PFTrDA	862374-87-6	72629-94-8	NA	ND	1.6	ng/L	0.255	L	AQUEOUS	SGS-Orlando	EPA DRAFT 1633
InputPond1	JMDJ INPUT FLUIDS POND 1	NA	2023-05-18	FC_LC	PFTeDA	365971-87-5	376-06-7	NA	ND	0.98	ng/L	0.255	L	AQUEOUS	SGS-Orlando	EPA DRAFT 1633
InputPond1	JMDJ INPUT FLUIDS POND 1	NA	2023-05-18	FC_LC	PFBS	45187-15-3	375-73-5	NA	6.2	2	ng/L	0.255	L	AQUEOUS	SGS-Orlando	EPA DRAFT 1633
InputPond1	JMDJ INPUT FLUIDS POND 1	NA	2023-05-18	FC_LC	PFPeS	175905-36-9	2706-91-4	NA	ND	2.2	ng/L	0.255	L	AQUEOUS	SGS-Orlando	EPA DRAFT 1633
InputPond1	JMDJ INPUT FLUIDS POND 1	NA	2023-05-18	FC_LC	PFHxS	108427-53-8	355-46-4	NA	8.4	2	ng/L	0.255	L	AQUEOUS	SGS-Orlando	EPA DRAFT 1633
InputPond1	JMDJ INPUT FLUIDS POND 1	NA	2023-05-18	FC_LC	PFHpS	146689-46-5	375-92-8	NA	ND	2	ng/L	0.255	L	AQUEOUS	SGS-Orlando	EPA DRAFT 1633
InputPond1	JMDJ INPUT FLUIDS POND 1	NA	2023-05-18	FC_LC	PFOS	45298-90-6	1763-23-1	NA	7.9	2	ng/L	0.255	L	AQUEOUS	SGS-Orlando	EPA DRAFT 1633
InputPond1	JMDJ INPUT FLUIDS POND 1	NA	2023-05-18	FC_LC	PFNS	474511-07-4	68259-12-1	NA	ND	2	ng/L	0.255	L	AQUEOUS	SGS-Orlando	EPA DRAFT 1633
InputPond1	JMDJ INPUT FLUIDS POND 1	NA	2023-05-18	FC_LC	PFDS	126105-34-8	335-77-3	NA	ND	2	ng/L	0.255	L	AQUEOUS	SGS-Orlando	EPA DRAFT 1633
InputPond1	JMDJ INPUT FLUIDS POND 1	NA	2023-05-18	FC_LC	PFDoS	343629-43-6	79780-39-5	NA	ND	2.2	ng/L	0.255	L	AQUEOUS	SGS-Orlando	EPA DRAFT 1633
InputPond1	JMDJ INPUT FLUIDS POND 1	NA	2023-05-18	FC_LC	4:2 FTS	414911-30-1	757124-72-4	NA	ND	7.8	ng/L	0.255	L	AQUEOUS	SGS-Orlando	EPA DRAFT 1633
InputPond1	JMDJ INPUT FLUIDS POND 1	NA	2023-05-18	FC_LC	6:2 FTS	425670-75-3	27619-97-2	NA	ND	7.8	ng/L	0.255	L	AQUEOUS	SGS-Orlando	EPA DRAFT 1633
InputPond1	JMDJ INPUT FLUIDS POND 1	NA	2023-05-18	FC_LC	8:2 FTS	481071-78-7	39108-34-4	NA	ND	8.1	ng/L	0.255	L	AQUEOUS	SGS-Orlando	EPA DRAFT 1633
InputPond1	JMDJ INPUT FLUIDS POND 1	NA	2023-05-18	FC_LC	PFOSA	754-91-6	754-91-6	NA	ND	2	ng/L	0.255	L	AQUEOUS	SGS-Orlando	EPA DRAFT 1633
InputPond1	JMDJ INPUT FLUIDS POND 1	NA	2023-05-18	FC_LC	N-MeFOSA	31506-32-8	31506-32-8	NA	ND	2	ng/L	0.255	L	AQUEOUS	SGS-Orlando	EPA DRAFT 1633
InputPond1	JMDJ INPUT FLUIDS POND 1	NA	2023-05-18	FC_LC	N-EtFOSA	4151-50-2	4151-50-2	NA	ND	2	ng/L	0.255	L	AQUEOUS	SGS-Orlando	EPA DRAFT 1633
InputPond1	JMDJ INPUT FLUIDS POND 1	NA	2023-05-18	FC_LC	MeFOSAA	2355-31-9	2355-31-9	NA	ND	2	ng/L	0.255	L	AQUEOUS	SGS-Orlando	EPA DRAFT 1633
InputPond1	JMDJ INPUT FLUIDS POND 1	NA	2023-05-18	FC_LC	EtFOSAA	2991-50-6	2991-50-6	NA	ND	2.6	ng/L	0.255	L	AQUEOUS	SGS-Orlando	EPA DRAFT 1633
InputPond1	JMDJ INPUT FLUIDS POND 1	NA	2023-05-18	FC_LC	N-MeFOSE	24448-09-7	24448-09-7	NA	ND	20	ng/L	0.255	L	AQUEOUS	SGS-Orlando	EPA DRAFT 1633
InputPond1	JMDJ INPUT FLUIDS POND 1	NA	2023-05-18	FC_LC	N-EtFOSE	1691-99-2	1691-99-2	NA	ND	20	ng/L	0.255	L	AQUEOUS	SGS-Orlando	EPA DRAFT 1633
InputPond1	JMDJ INPUT FLUIDS POND 1	NA	2023-05-18	FC_LC	HFPO-DA	122499-17-6	13252-13-6	NA	ND	3.9	ng/L	0.255	L	AQUEOUS	SGS-Orlando	EPA DRAFT 1633
InputPond1	JMDJ INPUT FLUIDS POND 1	NA	2023-05-18	FC_LC	ADONA	2127366-90-7	919005-14-4	NA	ND	3.9	ng/L	0.255	L	AQUEOUS	SGS-Orlando	EPA DRAFT 1633
InputPond1	JMDJ INPUT FLUIDS POND 1	NA	2023-05-18	FC_LC	PFMPA	377-73-1	377-73-1	NA	ND	2	ng/L	0.255	L	AQUEOUS	SGS-Orlando	EPA DRAFT 1633
InputPond1	JMDJ INPUT FLUIDS POND 1	NA	2023-05-18	FC_LC	PFMBA	1432017-36-1	863090-89-5	NA	ND	2.2	ng/L	0.255	L	AQUEOUS	SGS-Orlando	EPA DRAFT 1633
InputPond1	JMDJ INPUT FLUIDS POND 1	NA	2023-05-18	FC_LC	NFDHA	39187-41-2	151772-58-6	NA	ND	2.4	ng/L	0.255	L	AQUEOUS	SGS-Orlando	EPA DRAFT 1633
InputPond1	JMDJ INPUT FLUIDS POND 1	NA	2023-05-18	FC_LC	9Cl-PF3ONS	1621485-21-9	756426-58-1	NA	ND	3.9	ng/L	0.255	L	AQUEOUS	SGS-Orlando	EPA DRAFT 1633
InputPond1	JMDJ INPUT FLUIDS POND 1	NA	2023-05-18	FC_LC	11Cl-PF3OUdS	2196242-82-5	763051-92-9	NA	ND	3.9	ng/L	0.255	L	AQUEOUS	SGS-Orlando	EPA DRAFT 1633
InputPond1	JMDJ INPUT FLUIDS POND 1	NA	2023-05-18	FC_LC	PFEESA	220689-13-4	113507-82-7	NA	ND	2	ng/L	0.255	L	AQUEOUS	SGS-Orlando	EPA DRAFT 1633
InputPond1	JMDJ INPUT FLUIDS POND 1	NA	2023-05-18	FC_LC	3:3 FTCA	1169706-83-5	356-02-5	NA	ND	9.8	ng/L	0.255	L	AQUEOUS	SGS-Orlando	EPA DRAFT 1633
InputPond1	JMDJ INPUT FLUIDS POND 1	NA	2023-05-18	FC_LC	5:3 FTCA	1799325-94-2	914637-49-3	NA	ND	20	ng/L	0.255	L	AQUEOUS	SGS-Orlando	EPA DRAFT 1633
InputPond1	JMDJ INPUT FLUIDS POND 1	NA	2023-05-18	FC_LC	7:3 FTCA	1799325-95-3	812-70-4	NA	ND	20	ng/L	0.255	L	AQUEOUS	SGS-Orlando	EPA DRAFT 1633
InputPond2	JMDJ INPUT FLUIDS POND 2	NA	2023-05-18	FC_LC	PFBA	45048-62-2	375-22-4	J	11.2	7.8	ng/L	0.255	L	AQUEOUS	SGS-Orlando	EPA DRAFT 1633
InputPond2	JMDJ INPUT FLUIDS POND 2	NA	2023-05-18	FC_LC	PFPeA	45167-47-3	2706-90-3	NA	21.1	2	ng/L	0.255	L	AQUEOUS	SGS-Orlando	EPA DRAFT 1633
InputPond2	JMDJ INPUT FLUIDS POND 2	NA	2023-05-18	FC_LC	PFHxA	92612-52-7	307-24-4	NA	16.8	0.98	ng/L	0.255	L	AQUEOUS	SGS-Orlando	EPA DRAFT 1633
InputPond2	JMDJ INPUT FLUIDS POND 2	NA	2023-05-18	FC_LC	PFHpA	120885-29-2	375-85-9	NA	8.8	0.98	ng/L	0.255	L	AQUEOUS	SGS-Orlando	EPA DRAFT 1633
InputPond2	JMDJ INPUT FLUIDS POND 2	NA	2023-05-18	FC_LC	PFOA	45285-51-6	335-67-1	NA	15.1	0.98	ng/L	0.255	L	AQUEOUS	SGS-Orlando	EPA DRAFT 1633
InputPond2	JMDJ INPUT FLUIDS POND 2	NA	2023-05-18	FC_LC	PFNA	72007-68-2	375-95-1	J	3.1	1.2	ng/L	0.255	L	AQUEOUS	SGS-Orlando	EPA DRAFT 1633
InputPond2	JMDJ INPUT FLUIDS POND 2	NA	2023-05-18	FC_LC	PFDA	73829-36-4	335-76-2	NA	ND	0.98	ng/L	0.255	L	AQUEOUS	SGS-Orlando	EPA DRAFT 1633
InputPond2	JMDJ INPUT FLUIDS POND 2	NA	2023-05-18	FC_LC	PFUnA	196859-54-8	2058-94-8	NA	ND	1.2	ng/L	0.255	L	AQUEOUS	SGS-Orlando	EPA DRAFT 1633
InputPond2	JMDJ INPUT FLUIDS POND 2	NA	2023-05-18	FC_LC	PFDoA	171978-95-3	307-55-1	NA	ND	1.2	ng/L	0.255	L	AQUEOUS	SGS-Orlando	EPA DRAFT 1633
InputPond2	JMDJ INPUT FLUIDS POND 2	NA	2023-05-18	FC_LC	PFTrDA	862374-87-6	72629-94-8	NA	ND	1.6	ng/L	0.255	L	AQUEOUS	SGS-Orlando	EPA DRAFT 1633
InputPond2	JMDJ INPUT FLUIDS POND 2	NA	2023-05-18	FC_LC	PFTeDA	365971-87-5	376-06-7	NA	ND	0.98	ng/L	0.255	L	AQUEOUS	SGS-Orlando	EPA DRAFT 1633
InputPond2	JMDJ INPUT FLUIDS POND 2	NA	2023-05-18	FC_LC	PFBS	45187-15-3	375-73-5	NA	5.9	2	ng/L	0.255	L	AQUEOUS	SGS-Orlando	EPA DRAFT 1633
InputPond2	JMDJ INPUT FLUIDS POND 2	NA	2023-05-18	FC_LC	PFPeS	175905-36-9	2706-91-4	NA	ND	2.2	ng/L	0.255	L	AQUEOUS	SGS-Orlando	EPA DRAFT 1633
InputPond2	JMDJ INPUT FLUIDS POND 2	NA	2023-05-18	FC_LC	PFHxS	108427-53-8	355-46-4	NA	8.5	2	ng/L	0.255	L	AQUEOUS	SGS-Orlando	EPA DRAFT 1633
InputPond2	JMDJ INPUT FLUIDS POND 2	NA	2023-05-18	FC_LC	PFHpS	146689-46-5	375-92-8	NA	ND	2	ng/L	0.255	L	AQUEOUS	SGS-Orlando	EPA DRAFT 1633
InputPond2	JMDJ INPUT FLUIDS POND 2	NA	2023-05-18	FC_LC	PFOS	45298-90-6	1763-23-1	NA	22.8	2	ng/L	0.255	L	AQUEOUS	SGS-Orlando	EPA DRAFT 1633
InputPond2	JMDJ INPUT FLUIDS POND 2	NA	2023-05-18	FC_LC	PFNS	474511-07-4	68259-12-1	NA	ND	2	ng/L	0.255	L	AQUEOUS	SGS-Orlando	EPA DRAFT 1633
InputPond2	JMDJ INPUT FLUIDS POND 2	NA	2023-05-18	FC_LC	PFDS	126105-34-8	335-77-3	NA	ND	2	ng/L	0.255	L	AQUEOUS	SGS-Orlando	EPA DRAFT 1633
InputPond2	JMDJ INPUT FLUIDS POND 2	NA	2023-05-18	FC_LC	PFDoS	343629-43-6	79780-39-5	NA	ND	2.2	ng/L	0.255	L	AQUEOUS	SGS-Orlando	EPA DRAFT 1633
InputPond2	JMDJ INPUT FLUIDS POND 2	NA	2023-05-18	FC_LC	4:2 FTS	414911-30-1	757124-72-4	NA	ND	7.8	ng/L	0.255	L	AQUEOUS	SGS-Orlando	EPA DRAFT 1633
InputPond2	JMDJ INPUT FLUIDS POND 2	NA	2023-05-18	FC_LC	6:2 FTS	425670-75-3	27619-97-2	NA	ND	7.8	ng/L	0.255	L	AQUEOUS	SGS-Orlando	EPA DRAFT 1633
InputPond2	JMDJ INPUT FLUIDS POND 2	NA	2023-05-18	FC_LC	8:2 FTS	481071-78-7	39108-34-4	NA	ND	8.1	ng/L	0.255	L	AQUEOUS	SGS-Orlando	EPA DRAFT 1633
InputPond2	JMDJ INPUT FLUIDS POND 2	NA	2023-05-18	FC_LC	PFOSA	754-91-6	754-91-6	NA	ND	2	ng/L	0.255	L	AQUEOUS	SGS-Orlando	EPA DRAFT 1633
InputPond2	JMDJ INPUT FLUIDS POND 2	NA	2023-05-18	FC_LC	N-MeFOSA	31506-32-8	31506-32-8	NA	ND	2	ng/L	0.255	L	AQUEOUS	SGS-Orlando	EPA DRAFT 1633
InputPond2	JMDJ INPUT FLUIDS POND 2	NA	2023-05-18	FC_LC	N-EtFOSA	4151-50-2	4151-50-2	NA	ND	2	ng/L	0.255	L	AQUEOUS	SGS-Orlando	EPA DRAFT 1633
InputPond2	JMDJ INPUT FLUIDS POND 2	NA	2023-05-18	FC_LC	MeFOSAA	2355-31-9	2355-31-9	NA	ND	2	ng/L	0.255	L	AQUEOUS	SGS-Orlando	EPA DRAFT 1633
InputPond2	JMDJ INPUT FLUIDS POND 2	NA	2023-05-18	FC_LC	EtFOSAA	2991-50-6	2991-50-6	NA	ND	2.6	ng/L	0.255	L	AQUEOUS	SGS-Orlando	EPA DRAFT 1633
InputPond2	JMDJ INPUT FLUIDS POND 2	NA	2023-05-18	FC_LC	N-MeFOSE	24448-09-7	24448-09-7	NA	ND	20	ng/L	0.255	L	AQUEOUS	SGS-Orlando	EPA DRAFT 1633
InputPond2	JMDJ INPUT FLUIDS POND 2	NA	2023-05-18	FC_LC	N-EtFOSE	1691-99-2	1691-99-2	NA	ND	20	ng/L	0.255	L	AQUEOUS	SGS-Orlando	EPA DRAFT 1633
InputPond2	JMDJ INPUT FLUIDS POND 2	NA	2023-05-18	FC_LC	HFPO-DA	122499-17-6	13252-13-6	NA	ND	3.9	ng/L	0.255	L	AQUEOUS	SGS-Orlando	EPA DRAFT 1633
InputPond2	JMDJ INPUT FLUIDS POND 2	NA	2023-05-18	FC_LC	ADONA	2127366-90-7	919005-14-4	NA	ND	3.9	ng/L	0.255	L	AQUEOUS	SGS-Orlando	EPA DRAFT 1633
InputPond2	JMDJ INPUT FLUIDS POND 2	NA	2023-05-18	FC_LC	PFMPA	377-73-1	377-73-1	NA	ND	2	ng/L	0.255	L	AQUEOUS	SGS-Orlando	EPA DRAFT 1633
InputPond2	JMDJ INPUT FLUIDS POND 2	NA	2023-05-18	FC_LC	PFMBA	1432017-36-1	863090-89-5	NA	ND	2.2	ng/L	0.255	L	AQUEOUS	SGS-Orlando	EPA DRAFT 1633
InputPond2	JMDJ INPUT FLUIDS POND 2	NA	2023-05-18	FC_LC	NFDHA	39187-41-2	151772-58-6	NA	ND	2.4	ng/L	0.255	L	AQUEOUS	SGS-Orlando	EPA DRAFT 1633
InputPond2	JMDJ INPUT FLUIDS POND 2	NA	2023-05-18	FC_LC	9Cl-PF3ONS	1621485-21-9	756426-58-1	NA	ND	3.9	ng/L	0.255	L	AQUEOUS	SGS-Orlando	EPA DRAFT 1633
InputPond2	JMDJ INPUT FLUIDS POND 2	NA	2023-05-18	FC_LC	11Cl-PF3OUdS	2196242-82-5	763051-92-9	NA	ND	3.9	ng/L	0.255	L	AQUEOUS	SGS-Orlando	EPA DRAFT 1633
InputPond2	JMDJ INPUT FLUIDS POND 2	NA	2023-05-18	FC_LC	PFEESA	220689-13-4	113507-82-7	NA	ND	2	ng/L	0.255	L	AQUEOUS	SGS-Orlando	EPA DRAFT 1633
InputPond2	JMDJ INPUT FLUIDS POND 2	NA	2023-05-18	FC_LC	3:3 FTCA	1169706-83-5	356-02-5	NA	ND	9.8	ng/L	0.255	L	AQUEOUS	SGS-Orlando	EPA DRAFT 1633
InputPond2	JMDJ INPUT FLUIDS POND 2	NA	2023-05-18	FC_LC	5:3 FTCA	1799325-94-2	914637-49-3	NA	ND	20	ng/L	0.255	L	AQUEOUS	SGS-Orlando	EPA DRAFT 1633
InputPond2	JMDJ INPUT FLUIDS POND 2	NA	2023-05-18	FC_LC	7:3 FTCA	1799325-95-3	812-70-4	NA	ND	20	ng/L	0.255	L	AQUEOUS	SGS-Orlando	EPA DRAFT 1633
JMDJ13	NWTS-1	1	2024-04-07	FC_LC	PFBA	45048-62-2	375-22-4	J	5.38	2.62	ng/L	0.306	L	AQUEOUS	SGS-AXYS	SGS AXYS METHOD MLA-110 Rev 02
JMDJ13	NWTS-1	1	2024-04-07	FC_LC	PFPeA	45167-47-3	2706-90-3	J	4	1.31	ng/L	0.306	L	AQUEOUS	SGS-AXYS	SGS AXYS METHOD MLA-110 Rev 02
JMDJ13	NWTS-1	1	2024-04-07	FC_LC	PFHxA	92612-52-7	307-24-4	J	2.38	0.655	ng/L	0.306	L	AQUEOUS	SGS-AXYS	SGS AXYS METHOD MLA-110 Rev 02
JMDJ13	NWTS-1	1	2024-04-07	FC_LC	PFHpA	120885-29-2	375-85-9	U	ND	0.655	ng/L	0.306	L	AQUEOUS	SGS-AXYS	SGS AXYS METHOD MLA-110 Rev 02
JMDJ13	NWTS-1	1	2024-04-07	FC_LC	PFOA	45285-51-6	335-67-1	J	1.37	0.655	ng/L	0.306	L	AQUEOUS	SGS-AXYS	SGS AXYS METHOD MLA-110 Rev 02
JMDJ13	NWTS-1	1	2024-04-07	FC_LC	PFNA	72007-68-2	375-95-1	U	ND	0.655	ng/L	0.306	L	AQUEOUS	SGS-AXYS	SGS AXYS METHOD MLA-110 Rev 02
JMDJ13	NWTS-1	1	2024-04-07	FC_LC	PFDA	73829-36-4	335-76-2	U	ND	0.655	ng/L	0.306	L	AQUEOUS	SGS-AXYS	SGS AXYS METHOD MLA-110 Rev 02
JMDJ13	NWTS-1	1	2024-04-07	FC_LC	PFUnA	196859-54-8	2058-94-8	U	ND	0.655	ng/L	0.306	L	AQUEOUS	SGS-AXYS	SGS AXYS METHOD MLA-110 Rev 02
JMDJ13	NWTS-1	1	2024-04-07	FC_LC	PFDoA	171978-95-3	307-55-1	U	ND	0.524	ng/L	0.306	L	AQUEOUS	SGS-AXYS	SGS AXYS METHOD MLA-110 Rev 02
JMDJ13	NWTS-1	1	2024-04-07	FC_LC	PFTrDA	862374-87-6	72629-94-8	U	ND	0.655	ng/L	0.306	L	AQUEOUS	SGS-AXYS	SGS AXYS METHOD MLA-110 Rev 02
JMDJ13	NWTS-1	1	2024-04-07	FC_LC	PFTeDA	365971-87-5	376-06-7	U	ND	0.655	ng/L	0.306	L	AQUEOUS	SGS-AXYS	SGS AXYS METHOD MLA-110 Rev 02
JMDJ13	NWTS-1	1	2024-04-07	FC_LC	PFBS	45187-15-3	375-73-5	J	1	0.655	ng/L	0.306	L	AQUEOUS	SGS-AXYS	SGS AXYS METHOD MLA-110 Rev 02
JMDJ13	NWTS-1	1	2024-04-07	FC_LC	PFPeS	175905-36-9	2706-91-4	U	ND	0.658	ng/L	0.306	L	AQUEOUS	SGS-AXYS	SGS AXYS METHOD MLA-110 Rev 02
JMDJ13	NWTS-1	1	2024-04-07	FC_LC	PFHxS	108427-53-8	355-46-4	U	ND	0.655	ng/L	0.306	L	AQUEOUS	SGS-AXYS	SGS AXYS METHOD MLA-110 Rev 02
JMDJ13	NWTS-1	1	2024-04-07	FC_LC	PFHpS	146689-46-5	375-92-8	U	ND	0.655	ng/L	0.306	L	AQUEOUS	SGS-AXYS	SGS AXYS METHOD MLA-110 Rev 02
JMDJ13	NWTS-1	1	2024-04-07	FC_LC	PFOS	45298-90-6	1763-23-1	U	ND	0.655	ng/L	0.306	L	AQUEOUS	SGS-AXYS	SGS AXYS METHOD MLA-110 Rev 02
JMDJ13	NWTS-1	1	2024-04-07	FC_LC	PFNS	474511-07-4	68259-12-1	U	ND	0.655	ng/L	0.306	L	AQUEOUS	SGS-AXYS	SGS AXYS METHOD MLA-110 Rev 02
JMDJ13	NWTS-1	1	2024-04-07	FC_LC	PFDS	126105-34-8	335-77-3	U	ND	0.655	ng/L	0.306	L	AQUEOUS	SGS-AXYS	SGS AXYS METHOD MLA-110 Rev 02
JMDJ13	NWTS-1	1	2024-04-07	FC_LC	PFDoS	343629-43-6	79780-39-5	U	ND	0.655	ng/L	0.306	L	AQUEOUS	SGS-AXYS	SGS AXYS METHOD MLA-110 Rev 02
JMDJ13	NWTS-1	1	2024-04-07	FC_LC	4:2 FTS	414911-30-1	757124-72-4	U	ND	2.62	ng/L	0.306	L	AQUEOUS	SGS-AXYS	SGS AXYS METHOD MLA-110 Rev 02
JMDJ13	NWTS-1	1	2024-04-07	FC_LC	6:2 FTS	425670-75-3	27619-97-2	U	ND	2.36	ng/L	0.306	L	AQUEOUS	SGS-AXYS	SGS AXYS METHOD MLA-110 Rev 02
JMDJ13	NWTS-1	1	2024-04-07	FC_LC	8:2 FTS	481071-78-7	39108-34-4	U	ND	2.23	ng/L	0.306	L	AQUEOUS	SGS-AXYS	SGS AXYS METHOD MLA-110 Rev 02
JMDJ13	NWTS-1	1	2024-04-07	FC_LC	PFOSA	754-91-6	754-91-6	U	ND	0.655	ng/L	0.306	L	AQUEOUS	SGS-AXYS	SGS AXYS METHOD MLA-110 Rev 02
JMDJ13	NWTS-1	1	2024-04-07	FC_LC	N-MeFOSA	31506-32-8	31506-32-8	U	ND	0.655	ng/L	0.306	L	AQUEOUS	SGS-AXYS	SGS AXYS METHOD MLA-110 Rev 02
JMDJ13	NWTS-1	1	2024-04-07	FC_LC	N-EtFOSA	4151-50-2	4151-50-2	U	ND	1.83	ng/L	0.306	L	AQUEOUS	SGS-AXYS	SGS AXYS METHOD MLA-110 Rev 02
JMDJ13	NWTS-1	1	2024-04-07	FC_LC	MeFOSAA	2355-31-9	2355-31-9	U	ND	0.655	ng/L	0.306	L	AQUEOUS	SGS-AXYS	SGS AXYS METHOD MLA-110 Rev 02
JMDJ13	NWTS-1	1	2024-04-07	FC_LC	EtFOSAA	2991-50-6	2991-50-6	U	ND	0.655	ng/L	0.306	L	AQUEOUS	SGS-AXYS	SGS AXYS METHOD MLA-110 Rev 02
JMDJ13	NWTS-1	1	2024-04-07	FC_LC	N-MeFOSE	24448-09-7	24448-09-7	U	ND	6.55	ng/L	0.306	L	AQUEOUS	SGS-AXYS	SGS AXYS METHOD MLA-110 Rev 02
JMDJ13	NWTS-1	1	2024-04-07	FC_LC	N-EtFOSE	1691-99-2	1691-99-2	U	ND	6.55	ng/L	0.306	L	AQUEOUS	SGS-AXYS	SGS AXYS METHOD MLA-110 Rev 02
JMDJ13	NWTS-1	1	2024-04-07	FC_LC	HFPO-DA	122499-17-6	13252-13-6	U	ND	2.62	ng/L	0.306	L	AQUEOUS	SGS-AXYS	SGS AXYS METHOD MLA-110 Rev 02
JMDJ13	NWTS-1	1	2024-04-07	FC_LC	ADONA	2127366-90-7	919005-14-4	U	ND	2.62	ng/L	0.306	L	AQUEOUS	SGS-AXYS	SGS AXYS METHOD MLA-110 Rev 02
JMDJ13	NWTS-1	1	2024-04-07	FC_LC	9Cl-PF3ONS	1621485-21-9	756426-58-1	U	ND	2.62	ng/L	0.306	L	AQUEOUS	SGS-AXYS	SGS AXYS METHOD MLA-110 Rev 02
JMDJ13	NWTS-1	1	2024-04-07	FC_LC	11Cl-PF3OUdS	2196242-82-5	763051-92-9	U	ND	2.62	ng/L	0.306	L	AQUEOUS	SGS-AXYS	SGS AXYS METHOD MLA-110 Rev 02
JMDJ13	NWTS-1	1	2024-04-07	FC_LC	3:3 FTCA	1169706-83-5	356-02-5	U	ND	2.62	ng/L	0.306	L	AQUEOUS	SGS-AXYS	SGS AXYS METHOD MLA-110 Rev 02
JMDJ13	NWTS-1	1	2024-04-07	FC_LC	5:3 FTCA	1799325-94-2	914637-49-3	U	ND	16.4	ng/L	0.306	L	AQUEOUS	SGS-AXYS	SGS AXYS METHOD MLA-110 Rev 02
JMDJ13	NWTS-1	1	2024-04-07	FC_LC	7:3 FTCA	1799325-95-3	812-70-4	U	ND	16.4	ng/L	0.306	L	AQUEOUS	SGS-AXYS	SGS AXYS METHOD MLA-110 Rev 02
JMDJ13	NWTS-1	1	2024-04-07	FC_LC	PFEESA	220689-13-4	113507-82-7	U	ND	0.655	ng/L	0.306	L	AQUEOUS	SGS-AXYS	SGS AXYS METHOD MLA-110 Rev 02
JMDJ13	NWTS-1	1	2024-04-07	FC_LC	PFMPA	377-73-1	377-73-1	U	ND	1.31	ng/L	0.306	L	AQUEOUS	SGS-AXYS	SGS AXYS METHOD MLA-110 Rev 02
JMDJ13	NWTS-1	1	2024-04-07	FC_LC	PFMBA	1432017-36-1	863090-89-5	U	ND	0.655	ng/L	0.306	L	AQUEOUS	SGS-AXYS	SGS AXYS METHOD MLA-110 Rev 02
JMDJ13	NWTS-1	1	2024-04-07	FC_LC	NFDHA	39187-41-2	151772-58-6	U	ND	1.31	ng/L	0.306	L	AQUEOUS	SGS-AXYS	SGS AXYS METHOD MLA-110 Rev 02
JMDJ38	NWTS-1	5	2024-04-07	FC_LC	PFBA	45048-62-2	375-22-4	J	3.49	2.14	ng/L	0.374	L	AQUEOUS	SGS-AXYS	SGS AXYS METHOD MLA-110 Rev 02
JMDJ38	NWTS-1	5	2024-04-07	FC_LC	PFPeA	45167-47-3	2706-90-3	J	1.91	1.07	ng/L	0.374	L	AQUEOUS	SGS-AXYS	SGS AXYS METHOD MLA-110 Rev 02
JMDJ38	NWTS-1	5	2024-04-07	FC_LC	PFHxA	92612-52-7	307-24-4	J	0.897	0.534	ng/L	0.374	L	AQUEOUS	SGS-AXYS	SGS AXYS METHOD MLA-110 Rev 02
JMDJ38	NWTS-1	5	2024-04-07	FC_LC	PFHpA	120885-29-2	375-85-9	U	ND	0.534	ng/L	0.374	L	AQUEOUS	SGS-AXYS	SGS AXYS METHOD MLA-110 Rev 02
JMDJ38	NWTS-1	5	2024-04-07	FC_LC	PFOA	45285-51-6	335-67-1	U	ND	0.534	ng/L	0.374	L	AQUEOUS	SGS-AXYS	SGS AXYS METHOD MLA-110 Rev 02
JMDJ38	NWTS-1	5	2024-04-07	FC_LC	PFNA	72007-68-2	375-95-1	U	ND	0.534	ng/L	0.374	L	AQUEOUS	SGS-AXYS	SGS AXYS METHOD MLA-110 Rev 02
JMDJ38	NWTS-1	5	2024-04-07	FC_LC	PFDA	73829-36-4	335-76-2	U	ND	0.534	ng/L	0.374	L	AQUEOUS	SGS-AXYS	SGS AXYS METHOD MLA-110 Rev 02
JMDJ38	NWTS-1	5	2024-04-07	FC_LC	PFUnA	196859-54-8	2058-94-8	U	ND	0.534	ng/L	0.374	L	AQUEOUS	SGS-AXYS	SGS AXYS METHOD MLA-110 Rev 02
JMDJ38	NWTS-1	5	2024-04-07	FC_LC	PFDoA	171978-95-3	307-55-1	U	ND	0.427	ng/L	0.374	L	AQUEOUS	SGS-AXYS	SGS AXYS METHOD MLA-110 Rev 02
JMDJ38	NWTS-1	5	2024-04-07	FC_LC	PFTrDA	862374-87-6	72629-94-8	U	ND	0.534	ng/L	0.374	L	AQUEOUS	SGS-AXYS	SGS AXYS METHOD MLA-110 Rev 02
JMDJ38	NWTS-1	5	2024-04-07	FC_LC	PFTeDA	365971-87-5	376-06-7	U	ND	0.534	ng/L	0.374	L	AQUEOUS	SGS-AXYS	SGS AXYS METHOD MLA-110 Rev 02
JMDJ38	NWTS-1	5	2024-04-07	FC_LC	PFBS	45187-15-3	375-73-5	J	0.71	0.534	ng/L	0.374	L	AQUEOUS	SGS-AXYS	SGS AXYS METHOD MLA-110 Rev 02
JMDJ38	NWTS-1	5	2024-04-07	FC_LC	PFPeS	175905-36-9	2706-91-4	U	ND	0.537	ng/L	0.374	L	AQUEOUS	SGS-AXYS	SGS AXYS METHOD MLA-110 Rev 02
JMDJ38	NWTS-1	5	2024-04-07	FC_LC	PFHxS	108427-53-8	355-46-4	U	ND	0.534	ng/L	0.374	L	AQUEOUS	SGS-AXYS	SGS AXYS METHOD MLA-110 Rev 02
JMDJ38	NWTS-1	5	2024-04-07	FC_LC	PFHpS	146689-46-5	375-92-8	U	ND	0.534	ng/L	0.374	L	AQUEOUS	SGS-AXYS	SGS AXYS METHOD MLA-110 Rev 02
JMDJ38	NWTS-1	5	2024-04-07	FC_LC	PFOS	45298-90-6	1763-23-1	U	ND	0.534	ng/L	0.374	L	AQUEOUS	SGS-AXYS	SGS AXYS METHOD MLA-110 Rev 02
JMDJ38	NWTS-1	5	2024-04-07	FC_LC	PFNS	474511-07-4	68259-12-1	U	ND	0.534	ng/L	0.374	L	AQUEOUS	SGS-AXYS	SGS AXYS METHOD MLA-110 Rev 02
JMDJ38	NWTS-1	5	2024-04-07	FC_LC	PFDS	126105-34-8	335-77-3	U	ND	0.534	ng/L	0.374	L	AQUEOUS	SGS-AXYS	SGS AXYS METHOD MLA-110 Rev 02
JMDJ38	NWTS-1	5	2024-04-07	FC_LC	PFDoS	343629-43-6	79780-39-5	U	ND	0.534	ng/L	0.374	L	AQUEOUS	SGS-AXYS	SGS AXYS METHOD MLA-110 Rev 02
JMDJ38	NWTS-1	5	2024-04-07	FC_LC	4:2 FTS	414911-30-1	757124-72-4	U	ND	2.14	ng/L	0.374	L	AQUEOUS	SGS-AXYS	SGS AXYS METHOD MLA-110 Rev 02
JMDJ38	NWTS-1	5	2024-04-07	FC_LC	6:2 FTS	425670-75-3	27619-97-2	U	ND	1.93	ng/L	0.374	L	AQUEOUS	SGS-AXYS	SGS AXYS METHOD MLA-110 Rev 02
JMDJ38	NWTS-1	5	2024-04-07	FC_LC	8:2 FTS	481071-78-7	39108-34-4	U	ND	1.82	ng/L	0.374	L	AQUEOUS	SGS-AXYS	SGS AXYS METHOD MLA-110 Rev 02
JMDJ38	NWTS-1	5	2024-04-07	FC_LC	PFOSA	754-91-6	754-91-6	U	ND	0.534	ng/L	0.374	L	AQUEOUS	SGS-AXYS	SGS AXYS METHOD MLA-110 Rev 02
JMDJ38	NWTS-1	5	2024-04-07	FC_LC	N-MeFOSA	31506-32-8	31506-32-8	U	ND	0.534	ng/L	0.374	L	AQUEOUS	SGS-AXYS	SGS AXYS METHOD MLA-110 Rev 02
JMDJ38	NWTS-1	5	2024-04-07	FC_LC	N-EtFOSA	4151-50-2	4151-50-2	U	ND	1.5	ng/L	0.374	L	AQUEOUS	SGS-AXYS	SGS AXYS METHOD MLA-110 Rev 02
JMDJ38	NWTS-1	5	2024-04-07	FC_LC	MeFOSAA	2355-31-9	2355-31-9	U	ND	0.534	ng/L	0.374	L	AQUEOUS	SGS-AXYS	SGS AXYS METHOD MLA-110 Rev 02
JMDJ38	NWTS-1	5	2024-04-07	FC_LC	EtFOSAA	2991-50-6	2991-50-6	U	ND	0.534	ng/L	0.374	L	AQUEOUS	SGS-AXYS	SGS AXYS METHOD MLA-110 Rev 02
JMDJ38	NWTS-1	5	2024-04-07	FC_LC	N-MeFOSE	24448-09-7	24448-09-7	U	ND	5.34	ng/L	0.374	L	AQUEOUS	SGS-AXYS	SGS AXYS METHOD MLA-110 Rev 02
JMDJ38	NWTS-1	5	2024-04-07	FC_LC	N-EtFOSE	1691-99-2	1691-99-2	U	ND	5.34	ng/L	0.374	L	AQUEOUS	SGS-AXYS	SGS AXYS METHOD MLA-110 Rev 02
JMDJ38	NWTS-1	5	2024-04-07	FC_LC	HFPO-DA	122499-17-6	13252-13-6	U	ND	2.14	ng/L	0.374	L	AQUEOUS	SGS-AXYS	SGS AXYS METHOD MLA-110 Rev 02
JMDJ38	NWTS-1	5	2024-04-07	FC_LC	ADONA	2127366-90-7	919005-14-4	U	ND	2.14	ng/L	0.374	L	AQUEOUS	SGS-AXYS	SGS AXYS METHOD MLA-110 Rev 02
JMDJ38	NWTS-1	5	2024-04-07	FC_LC	9Cl-PF3ONS	1621485-21-9	756426-58-1	U	ND	2.14	ng/L	0.374	L	AQUEOUS	SGS-AXYS	SGS AXYS METHOD MLA-110 Rev 02
JMDJ38	NWTS-1	5	2024-04-07	FC_LC	11Cl-PF3OUdS	2196242-82-5	763051-92-9	U	ND	2.14	ng/L	0.374	L	AQUEOUS	SGS-AXYS	SGS AXYS METHOD MLA-110 Rev 02
JMDJ38	NWTS-1	5	2024-04-07	FC_LC	3:3 FTCA	1169706-83-5	356-02-5	U	ND	2.14	ng/L	0.374	L	AQUEOUS	SGS-AXYS	SGS AXYS METHOD MLA-110 Rev 02
JMDJ38	NWTS-1	5	2024-04-07	FC_LC	5:3 FTCA	1799325-94-2	914637-49-3	U	ND	13.4	ng/L	0.374	L	AQUEOUS	SGS-AXYS	SGS AXYS METHOD MLA-110 Rev 02
JMDJ38	NWTS-1	5	2024-04-07	FC_LC	7:3 FTCA	1799325-95-3	812-70-4	U	ND	13.4	ng/L	0.374	L	AQUEOUS	SGS-AXYS	SGS AXYS METHOD MLA-110 Rev 02
JMDJ38	NWTS-1	5	2024-04-07	FC_LC	PFEESA	220689-13-4	113507-82-7	U	ND	0.534	ng/L	0.374	L	AQUEOUS	SGS-AXYS	SGS AXYS METHOD MLA-110 Rev 02
JMDJ38	NWTS-1	5	2024-04-07	FC_LC	PFMPA	377-73-1	377-73-1	U	ND	1.07	ng/L	0.374	L	AQUEOUS	SGS-AXYS	SGS AXYS METHOD MLA-110 Rev 02
JMDJ38	NWTS-1	5	2024-04-07	FC_LC	PFMBA	1432017-36-1	863090-89-5	U	ND	0.534	ng/L	0.374	L	AQUEOUS	SGS-AXYS	SGS AXYS METHOD MLA-110 Rev 02
JMDJ38	NWTS-1	5	2024-04-07	FC_LC	NFDHA	39187-41-2	151772-58-6	U	ND	1.07	ng/L	0.374	L	AQUEOUS	SGS-AXYS	SGS AXYS METHOD MLA-110 Rev 02
DJKA50	NWTS-1	36	2024-04-07	FC_LC	PFBA	45048-62-2	375-22-4	J	5.61	2.63	ng/L	0.378	L	AQUEOUS	SGS-AXYS	SGS AXYS METHOD MLA-110 Rev 02
DJKA50	NWTS-1	36	2024-04-07	FC_LC	PFPeA	45167-47-3	2706-90-3	J	1.62	1.32	ng/L	0.378	L	AQUEOUS	SGS-AXYS	SGS AXYS METHOD MLA-110 Rev 02
DJKA50	NWTS-1	36	2024-04-07	FC_LC	PFHxA	92612-52-7	307-24-4	U	ND	0.658	ng/L	0.378	L	AQUEOUS	SGS-AXYS	SGS AXYS METHOD MLA-110 Rev 02
DJKA50	NWTS-1	36	2024-04-07	FC_LC	PFHpA	120885-29-2	375-85-9	U	ND	0.658	ng/L	0.378	L	AQUEOUS	SGS-AXYS	SGS AXYS METHOD MLA-110 Rev 02
DJKA50	NWTS-1	36	2024-04-07	FC_LC	PFOA	45285-51-6	335-67-1	U	ND	0.658	ng/L	0.378	L	AQUEOUS	SGS-AXYS	SGS AXYS METHOD MLA-110 Rev 02
DJKA50	NWTS-1	36	2024-04-07	FC_LC	PFNA	72007-68-2	375-95-1	U	ND	0.658	ng/L	0.378	L	AQUEOUS	SGS-AXYS	SGS AXYS METHOD MLA-110 Rev 02
DJKA50	NWTS-1	36	2024-04-07	FC_LC	PFDA	73829-36-4	335-76-2	U	ND	0.658	ng/L	0.378	L	AQUEOUS	SGS-AXYS	SGS AXYS METHOD MLA-110 Rev 02
DJKA50	NWTS-1	36	2024-04-07	FC_LC	PFUnA	196859-54-8	2058-94-8	U	ND	0.658	ng/L	0.378	L	AQUEOUS	SGS-AXYS	SGS AXYS METHOD MLA-110 Rev 02
DJKA50	NWTS-1	36	2024-04-07	FC_LC	PFDoA	171978-95-3	307-55-1	U	ND	0.526	ng/L	0.378	L	AQUEOUS	SGS-AXYS	SGS AXYS METHOD MLA-110 Rev 02
DJKA50	NWTS-1	36	2024-04-07	FC_LC	PFTrDA	862374-87-6	72629-94-8	U	ND	0.658	ng/L	0.378	L	AQUEOUS	SGS-AXYS	SGS AXYS METHOD MLA-110 Rev 02
DJKA50	NWTS-1	36	2024-04-07	FC_LC	PFTeDA	365971-87-5	376-06-7	U	ND	0.658	ng/L	0.378	L	AQUEOUS	SGS-AXYS	SGS AXYS METHOD MLA-110 Rev 02
DJKA50	NWTS-1	36	2024-04-07	FC_LC	PFBS	45187-15-3	375-73-5	J	1.13	0.658	ng/L	0.378	L	AQUEOUS	SGS-AXYS	SGS AXYS METHOD MLA-110 Rev 02
DJKA50	NWTS-1	36	2024-04-07	FC_LC	PFPeS	175905-36-9	2706-91-4	U	ND	0.661	ng/L	0.378	L	AQUEOUS	SGS-AXYS	SGS AXYS METHOD MLA-110 Rev 02
DJKA50	NWTS-1	36	2024-04-07	FC_LC	PFHxS	108427-53-8	355-46-4	U	ND	0.658	ng/L	0.378	L	AQUEOUS	SGS-AXYS	SGS AXYS METHOD MLA-110 Rev 02
DJKA50	NWTS-1	36	2024-04-07	FC_LC	PFHpS	146689-46-5	375-92-8	U	ND	0.658	ng/L	0.378	L	AQUEOUS	SGS-AXYS	SGS AXYS METHOD MLA-110 Rev 02
DJKA50	NWTS-1	36	2024-04-07	FC_LC	PFOS	45298-90-6	1763-23-1	U	ND	0.658	ng/L	0.378	L	AQUEOUS	SGS-AXYS	SGS AXYS METHOD MLA-110 Rev 02
DJKA50	NWTS-1	36	2024-04-07	FC_LC	PFNS	474511-07-4	68259-12-1	U	ND	0.658	ng/L	0.378	L	AQUEOUS	SGS-AXYS	SGS AXYS METHOD MLA-110 Rev 02
DJKA50	NWTS-1	36	2024-04-07	FC_LC	PFDS	126105-34-8	335-77-3	U	ND	0.658	ng/L	0.378	L	AQUEOUS	SGS-AXYS	SGS AXYS METHOD MLA-110 Rev 02
DJKA50	NWTS-1	36	2024-04-07	FC_LC	PFDoS	343629-43-6	79780-39-5	U	ND	0.658	ng/L	0.378	L	AQUEOUS	SGS-AXYS	SGS AXYS METHOD MLA-110 Rev 02
DJKA50	NWTS-1	36	2024-04-07	FC_LC	4:2 FTS	414911-30-1	757124-72-4	U	ND	2.63	ng/L	0.378	L	AQUEOUS	SGS-AXYS	SGS AXYS METHOD MLA-110 Rev 02
DJKA50	NWTS-1	36	2024-04-07	FC_LC	6:2 FTS	425670-75-3	27619-97-2	U	ND	2.37	ng/L	0.378	L	AQUEOUS	SGS-AXYS	SGS AXYS METHOD MLA-110 Rev 02
DJKA50	NWTS-1	36	2024-04-07	FC_LC	8:2 FTS	481071-78-7	39108-34-4	U	ND	2.24	ng/L	0.378	L	AQUEOUS	SGS-AXYS	SGS AXYS METHOD MLA-110 Rev 02
DJKA50	NWTS-1	36	2024-04-07	FC_LC	PFOSA	754-91-6	754-91-6	U	ND	0.658	ng/L	0.378	L	AQUEOUS	SGS-AXYS	SGS AXYS METHOD MLA-110 Rev 02
DJKA50	NWTS-1	36	2024-04-07	FC_LC	N-MeFOSA	31506-32-8	31506-32-8	U	ND	0.658	ng/L	0.378	L	AQUEOUS	SGS-AXYS	SGS AXYS METHOD MLA-110 Rev 02
DJKA50	NWTS-1	36	2024-04-07	FC_LC	N-EtFOSA	4151-50-2	4151-50-2	U	ND	1.84	ng/L	0.378	L	AQUEOUS	SGS-AXYS	SGS AXYS METHOD MLA-110 Rev 02
DJKA50	NWTS-1	36	2024-04-07	FC_LC	MeFOSAA	2355-31-9	2355-31-9	U	ND	0.658	ng/L	0.378	L	AQUEOUS	SGS-AXYS	SGS AXYS METHOD MLA-110 Rev 02
DJKA50	NWTS-1	36	2024-04-07	FC_LC	EtFOSAA	2991-50-6	2991-50-6	U	ND	0.658	ng/L	0.378	L	AQUEOUS	SGS-AXYS	SGS AXYS METHOD MLA-110 Rev 02
DJKA50	NWTS-1	36	2024-04-07	FC_LC	N-MeFOSE	24448-09-7	24448-09-7	U	ND	6.58	ng/L	0.378	L	AQUEOUS	SGS-AXYS	SGS AXYS METHOD MLA-110 Rev 02
DJKA50	NWTS-1	36	2024-04-07	FC_LC	N-EtFOSE	1691-99-2	1691-99-2	U	ND	6.58	ng/L	0.378	L	AQUEOUS	SGS-AXYS	SGS AXYS METHOD MLA-110 Rev 02
DJKA50	NWTS-1	36	2024-04-07	FC_LC	HFPO-DA	122499-17-6	13252-13-6	U	ND	2.63	ng/L	0.378	L	AQUEOUS	SGS-AXYS	SGS AXYS METHOD MLA-110 Rev 02
DJKA50	NWTS-1	36	2024-04-07	FC_LC	ADONA	2127366-90-7	919005-14-4	U	ND	2.63	ng/L	0.378	L	AQUEOUS	SGS-AXYS	SGS AXYS METHOD MLA-110 Rev 02
DJKA50	NWTS-1	36	2024-04-07	FC_LC	9Cl-PF3ONS	1621485-21-9	756426-58-1	U	ND	2.64	ng/L	0.378	L	AQUEOUS	SGS-AXYS	SGS AXYS METHOD MLA-110 Rev 02
DJKA50	NWTS-1	36	2024-04-07	FC_LC	11Cl-PF3OUdS	2196242-82-5	763051-92-9	U	ND	2.63	ng/L	0.378	L	AQUEOUS	SGS-AXYS	SGS AXYS METHOD MLA-110 Rev 02
DJKA50	NWTS-1	36	2024-04-07	FC_LC	3:3 FTCA	1169706-83-5	356-02-5	U	ND	2.63	ng/L	0.378	L	AQUEOUS	SGS-AXYS	SGS AXYS METHOD MLA-110 Rev 02
DJKA50	NWTS-1	36	2024-04-07	FC_LC	5:3 FTCA	1799325-94-2	914637-49-3	U	ND	16.4	ng/L	0.378	L	AQUEOUS	SGS-AXYS	SGS AXYS METHOD MLA-110 Rev 02
DJKA50	NWTS-1	36	2024-04-07	FC_LC	7:3 FTCA	1799325-95-3	812-70-4	U	ND	16.4	ng/L	0.378	L	AQUEOUS	SGS-AXYS	SGS AXYS METHOD MLA-110 Rev 02
DJKA50	NWTS-1	36	2024-04-07	FC_LC	PFEESA	220689-13-4	113507-82-7	U	ND	0.658	ng/L	0.378	L	AQUEOUS	SGS-AXYS	SGS AXYS METHOD MLA-110 Rev 02
DJKA50	NWTS-1	36	2024-04-07	FC_LC	PFMPA	377-73-1	377-73-1	U	ND	1.32	ng/L	0.378	L	AQUEOUS	SGS-AXYS	SGS AXYS METHOD MLA-110 Rev 02
DJKA50	NWTS-1	36	2024-04-07	FC_LC	PFMBA	1432017-36-1	863090-89-5	U	ND	0.658	ng/L	0.378	L	AQUEOUS	SGS-AXYS	SGS AXYS METHOD MLA-110 Rev 02
DJKA50	NWTS-1	36	2024-04-07	FC_LC	NFDHA	39187-41-2	151772-58-6	U	ND	1.32	ng/L	0.378	L	AQUEOUS	SGS-AXYS	SGS AXYS METHOD MLA-110 Rev 02
DJKA90	NWTS-1	199	2024-04-07	FC_LC	PFBA	45048-62-2	375-22-4	J	9.5	2.62	ng/L	0.441	L	AQUEOUS	SGS-AXYS	SGS AXYS METHOD MLA-110 Rev 02
DJKA90	NWTS-1	199	2024-04-07	FC_LC	PFPeA	45167-47-3	2706-90-3	U	ND	1.31	ng/L	0.441	L	AQUEOUS	SGS-AXYS	SGS AXYS METHOD MLA-110 Rev 02
DJKA90	NWTS-1	199	2024-04-07	FC_LC	PFHxA	92612-52-7	307-24-4	U	ND	0.655	ng/L	0.441	L	AQUEOUS	SGS-AXYS	SGS AXYS METHOD MLA-110 Rev 02
DJKA90	NWTS-1	199	2024-04-07	FC_LC	PFHpA	120885-29-2	375-85-9	U	ND	0.655	ng/L	0.441	L	AQUEOUS	SGS-AXYS	SGS AXYS METHOD MLA-110 Rev 02
DJKA90	NWTS-1	199	2024-04-07	FC_LC	PFOA	45285-51-6	335-67-1	U	ND	0.655	ng/L	0.441	L	AQUEOUS	SGS-AXYS	SGS AXYS METHOD MLA-110 Rev 02
DJKA90	NWTS-1	199	2024-04-07	FC_LC	PFNA	72007-68-2	375-95-1	U	ND	0.655	ng/L	0.441	L	AQUEOUS	SGS-AXYS	SGS AXYS METHOD MLA-110 Rev 02
DJKA90	NWTS-1	199	2024-04-07	FC_LC	PFDA	73829-36-4	335-76-2	U	ND	0.655	ng/L	0.441	L	AQUEOUS	SGS-AXYS	SGS AXYS METHOD MLA-110 Rev 02
DJKA90	NWTS-1	199	2024-04-07	FC_LC	PFUnA	196859-54-8	2058-94-8	U	ND	0.655	ng/L	0.441	L	AQUEOUS	SGS-AXYS	SGS AXYS METHOD MLA-110 Rev 02
DJKA90	NWTS-1	199	2024-04-07	FC_LC	PFDoA	171978-95-3	307-55-1	U	ND	0.524	ng/L	0.441	L	AQUEOUS	SGS-AXYS	SGS AXYS METHOD MLA-110 Rev 02
DJKA90	NWTS-1	199	2024-04-07	FC_LC	PFTrDA	862374-87-6	72629-94-8	U	ND	0.655	ng/L	0.441	L	AQUEOUS	SGS-AXYS	SGS AXYS METHOD MLA-110 Rev 02
DJKA90	NWTS-1	199	2024-04-07	FC_LC	PFTeDA	365971-87-5	376-06-7	U	ND	0.655	ng/L	0.441	L	AQUEOUS	SGS-AXYS	SGS AXYS METHOD MLA-110 Rev 02
DJKA90	NWTS-1	199	2024-04-07	FC_LC	PFBS	45187-15-3	375-73-5	J	0.681	0.655	ng/L	0.441	L	AQUEOUS	SGS-AXYS	SGS AXYS METHOD MLA-110 Rev 02
DJKA90	NWTS-1	199	2024-04-07	FC_LC	PFPeS	175905-36-9	2706-91-4	U	ND	0.658	ng/L	0.441	L	AQUEOUS	SGS-AXYS	SGS AXYS METHOD MLA-110 Rev 02
DJKA90	NWTS-1	199	2024-04-07	FC_LC	PFHxS	108427-53-8	355-46-4	U	ND	0.655	ng/L	0.441	L	AQUEOUS	SGS-AXYS	SGS AXYS METHOD MLA-110 Rev 02
DJKA90	NWTS-1	199	2024-04-07	FC_LC	PFHpS	146689-46-5	375-92-8	U	ND	0.655	ng/L	0.441	L	AQUEOUS	SGS-AXYS	SGS AXYS METHOD MLA-110 Rev 02
DJKA90	NWTS-1	199	2024-04-07	FC_LC	PFOS	45298-90-6	1763-23-1	U	ND	0.655	ng/L	0.441	L	AQUEOUS	SGS-AXYS	SGS AXYS METHOD MLA-110 Rev 02
DJKA90	NWTS-1	199	2024-04-07	FC_LC	PFNS	474511-07-4	68259-12-1	U	ND	0.655	ng/L	0.441	L	AQUEOUS	SGS-AXYS	SGS AXYS METHOD MLA-110 Rev 02
DJKA90	NWTS-1	199	2024-04-07	FC_LC	PFDS	126105-34-8	335-77-3	U	ND	0.655	ng/L	0.441	L	AQUEOUS	SGS-AXYS	SGS AXYS METHOD MLA-110 Rev 02
DJKA90	NWTS-1	199	2024-04-07	FC_LC	PFDoS	343629-43-6	79780-39-5	U	ND	0.655	ng/L	0.441	L	AQUEOUS	SGS-AXYS	SGS AXYS METHOD MLA-110 Rev 02
DJKA90	NWTS-1	199	2024-04-07	FC_LC	4:2 FTS	414911-30-1	757124-72-4	U	ND	2.62	ng/L	0.441	L	AQUEOUS	SGS-AXYS	SGS AXYS METHOD MLA-110 Rev 02
DJKA90	NWTS-1	199	2024-04-07	FC_LC	6:2 FTS	425670-75-3	27619-97-2	U	ND	2.36	ng/L	0.441	L	AQUEOUS	SGS-AXYS	SGS AXYS METHOD MLA-110 Rev 02
DJKA90	NWTS-1	199	2024-04-07	FC_LC	8:2 FTS	481071-78-7	39108-34-4	U	ND	2.23	ng/L	0.441	L	AQUEOUS	SGS-AXYS	SGS AXYS METHOD MLA-110 Rev 02
DJKA90	NWTS-1	199	2024-04-07	FC_LC	PFOSA	754-91-6	754-91-6	U	ND	0.655	ng/L	0.441	L	AQUEOUS	SGS-AXYS	SGS AXYS METHOD MLA-110 Rev 02
DJKA90	NWTS-1	199	2024-04-07	FC_LC	N-MeFOSA	31506-32-8	31506-32-8	U	ND	0.655	ng/L	0.441	L	AQUEOUS	SGS-AXYS	SGS AXYS METHOD MLA-110 Rev 02
DJKA90	NWTS-1	199	2024-04-07	FC_LC	N-EtFOSA	4151-50-2	4151-50-2	U	ND	1.83	ng/L	0.441	L	AQUEOUS	SGS-AXYS	SGS AXYS METHOD MLA-110 Rev 02
DJKA90	NWTS-1	199	2024-04-07	FC_LC	MeFOSAA	2355-31-9	2355-31-9	U	ND	0.655	ng/L	0.441	L	AQUEOUS	SGS-AXYS	SGS AXYS METHOD MLA-110 Rev 02
DJKA90	NWTS-1	199	2024-04-07	FC_LC	EtFOSAA	2991-50-6	2991-50-6	U	ND	0.655	ng/L	0.441	L	AQUEOUS	SGS-AXYS	SGS AXYS METHOD MLA-110 Rev 02
DJKA90	NWTS-1	199	2024-04-07	FC_LC	N-MeFOSE	24448-09-7	24448-09-7	U	ND	6.55	ng/L	0.441	L	AQUEOUS	SGS-AXYS	SGS AXYS METHOD MLA-110 Rev 02
DJKA90	NWTS-1	199	2024-04-07	FC_LC	N-EtFOSE	1691-99-2	1691-99-2	U	ND	6.55	ng/L	0.441	L	AQUEOUS	SGS-AXYS	SGS AXYS METHOD MLA-110 Rev 02
DJKA90	NWTS-1	199	2024-04-07	FC_LC	HFPO-DA	122499-17-6	13252-13-6	U	ND	2.62	ng/L	0.441	L	AQUEOUS	SGS-AXYS	SGS AXYS METHOD MLA-110 Rev 02
DJKA90	NWTS-1	199	2024-04-07	FC_LC	ADONA	2127366-90-7	919005-14-4	U	ND	2.62	ng/L	0.441	L	AQUEOUS	SGS-AXYS	SGS AXYS METHOD MLA-110 Rev 02
DJKA90	NWTS-1	199	2024-04-07	FC_LC	9Cl-PF3ONS	1621485-21-9	756426-58-1	U	ND	2.63	ng/L	0.441	L	AQUEOUS	SGS-AXYS	SGS AXYS METHOD MLA-110 Rev 02
DJKA90	NWTS-1	199	2024-04-07	FC_LC	11Cl-PF3OUdS	2196242-82-5	763051-92-9	U	ND	2.62	ng/L	0.441	L	AQUEOUS	SGS-AXYS	SGS AXYS METHOD MLA-110 Rev 02
DJKA90	NWTS-1	199	2024-04-07	FC_LC	3:3 FTCA	1169706-83-5	356-02-5	U	ND	2.62	ng/L	0.441	L	AQUEOUS	SGS-AXYS	SGS AXYS METHOD MLA-110 Rev 02
DJKA90	NWTS-1	199	2024-04-07	FC_LC	5:3 FTCA	1799325-94-2	914637-49-3	U	ND	16.4	ng/L	0.441	L	AQUEOUS	SGS-AXYS	SGS AXYS METHOD MLA-110 Rev 02
DJKA90	NWTS-1	199	2024-04-07	FC_LC	7:3 FTCA	1799325-95-3	812-70-4	U	ND	16.4	ng/L	0.441	L	AQUEOUS	SGS-AXYS	SGS AXYS METHOD MLA-110 Rev 02
DJKA90	NWTS-1	199	2024-04-07	FC_LC	PFEESA	220689-13-4	113507-82-7	U	ND	0.655	ng/L	0.441	L	AQUEOUS	SGS-AXYS	SGS AXYS METHOD MLA-110 Rev 02
DJKA90	NWTS-1	199	2024-04-07	FC_LC	PFMPA	377-73-1	377-73-1	U	ND	1.31	ng/L	0.441	L	AQUEOUS	SGS-AXYS	SGS AXYS METHOD MLA-110 Rev 02
DJKA90	NWTS-1	199	2024-04-07	FC_LC	PFMBA	1432017-36-1	863090-89-5	U	ND	0.655	ng/L	0.441	L	AQUEOUS	SGS-AXYS	SGS AXYS METHOD MLA-110 Rev 02
DJKA90	NWTS-1	199	2024-04-07	FC_LC	NFDHA	39187-41-2	151772-58-6	U	ND	1.31	ng/L	0.441	L	AQUEOUS	SGS-AXYS	SGS AXYS METHOD MLA-110 Rev 02
DJKA114	NWTS-1	367	2024-04-07	FC_LC	PFBA	45048-62-2	375-22-4	NA	8.53	2.06	ng/L	0.388	L	AQUEOUS	SGS-AXYS	SGS AXYS METHOD MLA-110 Rev 02
DJKA114	NWTS-1	367	2024-04-07	FC_LC	PFPeA	45167-47-3	2706-90-3	U	ND	1.03	ng/L	0.388	L	AQUEOUS	SGS-AXYS	SGS AXYS METHOD MLA-110 Rev 02
DJKA114	NWTS-1	367	2024-04-07	FC_LC	PFHxA	92612-52-7	307-24-4	R J	0.753	0.515	ng/L	0.388	L	AQUEOUS	SGS-AXYS	SGS AXYS METHOD MLA-110 Rev 02
DJKA114	NWTS-1	367	2024-04-07	FC_LC	PFHpA	120885-29-2	375-85-9	U	ND	0.515	ng/L	0.388	L	AQUEOUS	SGS-AXYS	SGS AXYS METHOD MLA-110 Rev 02
DJKA114	NWTS-1	367	2024-04-07	FC_LC	PFOA	45285-51-6	335-67-1	U	ND	0.515	ng/L	0.388	L	AQUEOUS	SGS-AXYS	SGS AXYS METHOD MLA-110 Rev 02
DJKA114	NWTS-1	367	2024-04-07	FC_LC	PFNA	72007-68-2	375-95-1	U	ND	0.515	ng/L	0.388	L	AQUEOUS	SGS-AXYS	SGS AXYS METHOD MLA-110 Rev 02
DJKA114	NWTS-1	367	2024-04-07	FC_LC	PFDA	73829-36-4	335-76-2	U	ND	0.515	ng/L	0.388	L	AQUEOUS	SGS-AXYS	SGS AXYS METHOD MLA-110 Rev 02
DJKA114	NWTS-1	367	2024-04-07	FC_LC	PFUnA	196859-54-8	2058-94-8	U	ND	0.515	ng/L	0.388	L	AQUEOUS	SGS-AXYS	SGS AXYS METHOD MLA-110 Rev 02
DJKA114	NWTS-1	367	2024-04-07	FC_LC	PFDoA	171978-95-3	307-55-1	U	ND	0.412	ng/L	0.388	L	AQUEOUS	SGS-AXYS	SGS AXYS METHOD MLA-110 Rev 02
DJKA114	NWTS-1	367	2024-04-07	FC_LC	PFTrDA	862374-87-6	72629-94-8	U	ND	0.515	ng/L	0.388	L	AQUEOUS	SGS-AXYS	SGS AXYS METHOD MLA-110 Rev 02
DJKA114	NWTS-1	367	2024-04-07	FC_LC	PFTeDA	365971-87-5	376-06-7	U	ND	0.515	ng/L	0.388	L	AQUEOUS	SGS-AXYS	SGS AXYS METHOD MLA-110 Rev 02
DJKA114	NWTS-1	367	2024-04-07	FC_LC	PFBS	45187-15-3	375-73-5	J	0.792	0.515	ng/L	0.388	L	AQUEOUS	SGS-AXYS	SGS AXYS METHOD MLA-110 Rev 02
DJKA114	NWTS-1	367	2024-04-07	FC_LC	PFPeS	175905-36-9	2706-91-4	U	ND	0.518	ng/L	0.388	L	AQUEOUS	SGS-AXYS	SGS AXYS METHOD MLA-110 Rev 02
DJKA114	NWTS-1	367	2024-04-07	FC_LC	PFHxS	108427-53-8	355-46-4	U	ND	0.515	ng/L	0.388	L	AQUEOUS	SGS-AXYS	SGS AXYS METHOD MLA-110 Rev 02
DJKA114	NWTS-1	367	2024-04-07	FC_LC	PFHpS	146689-46-5	375-92-8	U	ND	0.515	ng/L	0.388	L	AQUEOUS	SGS-AXYS	SGS AXYS METHOD MLA-110 Rev 02
DJKA114	NWTS-1	367	2024-04-07	FC_LC	PFOS	45298-90-6	1763-23-1	U	ND	0.515	ng/L	0.388	L	AQUEOUS	SGS-AXYS	SGS AXYS METHOD MLA-110 Rev 02
DJKA114	NWTS-1	367	2024-04-07	FC_LC	PFNS	474511-07-4	68259-12-1	U	ND	0.515	ng/L	0.388	L	AQUEOUS	SGS-AXYS	SGS AXYS METHOD MLA-110 Rev 02
DJKA114	NWTS-1	367	2024-04-07	FC_LC	PFDS	126105-34-8	335-77-3	U	ND	0.515	ng/L	0.388	L	AQUEOUS	SGS-AXYS	SGS AXYS METHOD MLA-110 Rev 02
DJKA114	NWTS-1	367	2024-04-07	FC_LC	PFDoS	343629-43-6	79780-39-5	U	ND	0.515	ng/L	0.388	L	AQUEOUS	SGS-AXYS	SGS AXYS METHOD MLA-110 Rev 02
DJKA114	NWTS-1	367	2024-04-07	FC_LC	4:2 FTS	414911-30-1	757124-72-4	U	ND	2.06	ng/L	0.388	L	AQUEOUS	SGS-AXYS	SGS AXYS METHOD MLA-110 Rev 02
DJKA114	NWTS-1	367	2024-04-07	FC_LC	6:2 FTS	425670-75-3	27619-97-2	U	ND	1.86	ng/L	0.388	L	AQUEOUS	SGS-AXYS	SGS AXYS METHOD MLA-110 Rev 02
DJKA114	NWTS-1	367	2024-04-07	FC_LC	8:2 FTS	481071-78-7	39108-34-4	U	ND	1.75	ng/L	0.388	L	AQUEOUS	SGS-AXYS	SGS AXYS METHOD MLA-110 Rev 02
DJKA114	NWTS-1	367	2024-04-07	FC_LC	PFOSA	754-91-6	754-91-6	U	ND	0.515	ng/L	0.388	L	AQUEOUS	SGS-AXYS	SGS AXYS METHOD MLA-110 Rev 02
DJKA114	NWTS-1	367	2024-04-07	FC_LC	N-MeFOSA	31506-32-8	31506-32-8	U	ND	0.515	ng/L	0.388	L	AQUEOUS	SGS-AXYS	SGS AXYS METHOD MLA-110 Rev 02
DJKA114	NWTS-1	367	2024-04-07	FC_LC	N-EtFOSA	4151-50-2	4151-50-2	U	ND	1.44	ng/L	0.388	L	AQUEOUS	SGS-AXYS	SGS AXYS METHOD MLA-110 Rev 02
DJKA114	NWTS-1	367	2024-04-07	FC_LC	MeFOSAA	2355-31-9	2355-31-9	U	ND	0.515	ng/L	0.388	L	AQUEOUS	SGS-AXYS	SGS AXYS METHOD MLA-110 Rev 02
DJKA114	NWTS-1	367	2024-04-07	FC_LC	EtFOSAA	2991-50-6	2991-50-6	U	ND	0.515	ng/L	0.388	L	AQUEOUS	SGS-AXYS	SGS AXYS METHOD MLA-110 Rev 02
DJKA114	NWTS-1	367	2024-04-07	FC_LC	N-MeFOSE	24448-09-7	24448-09-7	U	ND	5.15	ng/L	0.388	L	AQUEOUS	SGS-AXYS	SGS AXYS METHOD MLA-110 Rev 02
DJKA114	NWTS-1	367	2024-04-07	FC_LC	N-EtFOSE	1691-99-2	1691-99-2	U	ND	5.15	ng/L	0.388	L	AQUEOUS	SGS-AXYS	SGS AXYS METHOD MLA-110 Rev 02
DJKA114	NWTS-1	367	2024-04-07	FC_LC	HFPO-DA	122499-17-6	13252-13-6	U	ND	2.06	ng/L	0.388	L	AQUEOUS	SGS-AXYS	SGS AXYS METHOD MLA-110 Rev 02
DJKA114	NWTS-1	367	2024-04-07	FC_LC	ADONA	2127366-90-7	919005-14-4	U	ND	2.06	ng/L	0.388	L	AQUEOUS	SGS-AXYS	SGS AXYS METHOD MLA-110 Rev 02
DJKA114	NWTS-1	367	2024-04-07	FC_LC	9Cl-PF3ONS	1621485-21-9	756426-58-1	U	ND	2.07	ng/L	0.388	L	AQUEOUS	SGS-AXYS	SGS AXYS METHOD MLA-110 Rev 02
DJKA114	NWTS-1	367	2024-04-07	FC_LC	11Cl-PF3OUdS	2196242-82-5	763051-92-9	U	ND	2.06	ng/L	0.388	L	AQUEOUS	SGS-AXYS	SGS AXYS METHOD MLA-110 Rev 02
DJKA114	NWTS-1	367	2024-04-07	FC_LC	3:3 FTCA	1169706-83-5	356-02-5	U	ND	2.06	ng/L	0.388	L	AQUEOUS	SGS-AXYS	SGS AXYS METHOD MLA-110 Rev 02
DJKA114	NWTS-1	367	2024-04-07	FC_LC	5:3 FTCA	1799325-94-2	914637-49-3	U	ND	12.9	ng/L	0.388	L	AQUEOUS	SGS-AXYS	SGS AXYS METHOD MLA-110 Rev 02
DJKA114	NWTS-1	367	2024-04-07	FC_LC	7:3 FTCA	1799325-95-3	812-70-4	U	ND	12.9	ng/L	0.388	L	AQUEOUS	SGS-AXYS	SGS AXYS METHOD MLA-110 Rev 02
DJKA114	NWTS-1	367	2024-04-07	FC_LC	PFEESA	220689-13-4	113507-82-7	U	ND	0.515	ng/L	0.388	L	AQUEOUS	SGS-AXYS	SGS AXYS METHOD MLA-110 Rev 02
DJKA114	NWTS-1	367	2024-04-07	FC_LC	PFMPA	377-73-1	377-73-1	U	ND	1.03	ng/L	0.388	L	AQUEOUS	SGS-AXYS	SGS AXYS METHOD MLA-110 Rev 02
DJKA114	NWTS-1	367	2024-04-07	FC_LC	PFMBA	1432017-36-1	863090-89-5	U	ND	0.515	ng/L	0.388	L	AQUEOUS	SGS-AXYS	SGS AXYS METHOD MLA-110 Rev 02
DJKA114	NWTS-1	367	2024-04-07	FC_LC	NFDHA	39187-41-2	151772-58-6	U	ND	1.03	ng/L	0.388	L	AQUEOUS	SGS-AXYS	SGS AXYS METHOD MLA-110 Rev 02
JMDJ06	NWTS-2	1	2024-04-07	FC_LC	PFBA	45048-62-2	375-22-4	NA	13.9	2.62	ng/L	0.305	L	AQUEOUS	SGS-AXYS	SGS AXYS METHOD MLA-110 Rev 02
JMDJ06	NWTS-2	1	2024-04-07	FC_LC	PFPeA	45167-47-3	2706-90-3	J	4.44	1.31	ng/L	0.305	L	AQUEOUS	SGS-AXYS	SGS AXYS METHOD MLA-110 Rev 02
JMDJ06	NWTS-2	1	2024-04-07	FC_LC	PFHxA	92612-52-7	307-24-4	J	2.08	0.656	ng/L	0.305	L	AQUEOUS	SGS-AXYS	SGS AXYS METHOD MLA-110 Rev 02
JMDJ06	NWTS-2	1	2024-04-07	FC_LC	PFHpA	120885-29-2	375-85-9	U	ND	0.656	ng/L	0.305	L	AQUEOUS	SGS-AXYS	SGS AXYS METHOD MLA-110 Rev 02
JMDJ06	NWTS-2	1	2024-04-07	FC_LC	PFOA	45285-51-6	335-67-1	J	0.934	0.656	ng/L	0.305	L	AQUEOUS	SGS-AXYS	SGS AXYS METHOD MLA-110 Rev 02
JMDJ06	NWTS-2	1	2024-04-07	FC_LC	PFNA	72007-68-2	375-95-1	R J	1.59	0.656	ng/L	0.305	L	AQUEOUS	SGS-AXYS	SGS AXYS METHOD MLA-110 Rev 02
JMDJ06	NWTS-2	1	2024-04-07	FC_LC	PFDA	73829-36-4	335-76-2	U	ND	0.656	ng/L	0.305	L	AQUEOUS	SGS-AXYS	SGS AXYS METHOD MLA-110 Rev 02
JMDJ06	NWTS-2	1	2024-04-07	FC_LC	PFUnA	196859-54-8	2058-94-8	U	ND	0.656	ng/L	0.305	L	AQUEOUS	SGS-AXYS	SGS AXYS METHOD MLA-110 Rev 02
JMDJ06	NWTS-2	1	2024-04-07	FC_LC	PFDoA	171978-95-3	307-55-1	U	ND	0.525	ng/L	0.305	L	AQUEOUS	SGS-AXYS	SGS AXYS METHOD MLA-110 Rev 02
JMDJ06	NWTS-2	1	2024-04-07	FC_LC	PFTrDA	862374-87-6	72629-94-8	U	ND	0.656	ng/L	0.305	L	AQUEOUS	SGS-AXYS	SGS AXYS METHOD MLA-110 Rev 02
JMDJ06	NWTS-2	1	2024-04-07	FC_LC	PFTeDA	365971-87-5	376-06-7	U	ND	0.656	ng/L	0.305	L	AQUEOUS	SGS-AXYS	SGS AXYS METHOD MLA-110 Rev 02
JMDJ06	NWTS-2	1	2024-04-07	FC_LC	PFBS	45187-15-3	375-73-5	J	1.65	0.656	ng/L	0.305	L	AQUEOUS	SGS-AXYS	SGS AXYS METHOD MLA-110 Rev 02
JMDJ06	NWTS-2	1	2024-04-07	FC_LC	PFPeS	175905-36-9	2706-91-4	U	ND	0.659	ng/L	0.305	L	AQUEOUS	SGS-AXYS	SGS AXYS METHOD MLA-110 Rev 02
JMDJ06	NWTS-2	1	2024-04-07	FC_LC	PFHxS	108427-53-8	355-46-4	J	0.753	0.656	ng/L	0.305	L	AQUEOUS	SGS-AXYS	SGS AXYS METHOD MLA-110 Rev 02
JMDJ06	NWTS-2	1	2024-04-07	FC_LC	PFHpS	146689-46-5	375-92-8	U	ND	0.656	ng/L	0.305	L	AQUEOUS	SGS-AXYS	SGS AXYS METHOD MLA-110 Rev 02
JMDJ06	NWTS-2	1	2024-04-07	FC_LC	PFOS	45298-90-6	1763-23-1	U	ND	0.656	ng/L	0.305	L	AQUEOUS	SGS-AXYS	SGS AXYS METHOD MLA-110 Rev 02
JMDJ06	NWTS-2	1	2024-04-07	FC_LC	PFNS	474511-07-4	68259-12-1	U	ND	0.656	ng/L	0.305	L	AQUEOUS	SGS-AXYS	SGS AXYS METHOD MLA-110 Rev 02
JMDJ06	NWTS-2	1	2024-04-07	FC_LC	PFDS	126105-34-8	335-77-3	U	ND	0.656	ng/L	0.305	L	AQUEOUS	SGS-AXYS	SGS AXYS METHOD MLA-110 Rev 02
JMDJ06	NWTS-2	1	2024-04-07	FC_LC	PFDoS	343629-43-6	79780-39-5	U	ND	0.656	ng/L	0.305	L	AQUEOUS	SGS-AXYS	SGS AXYS METHOD MLA-110 Rev 02
JMDJ06	NWTS-2	1	2024-04-07	FC_LC	4:2 FTS	414911-30-1	757124-72-4	U	ND	2.62	ng/L	0.305	L	AQUEOUS	SGS-AXYS	SGS AXYS METHOD MLA-110 Rev 02
JMDJ06	NWTS-2	1	2024-04-07	FC_LC	6:2 FTS	425670-75-3	27619-97-2	U	ND	2.36	ng/L	0.305	L	AQUEOUS	SGS-AXYS	SGS AXYS METHOD MLA-110 Rev 02
JMDJ06	NWTS-2	1	2024-04-07	FC_LC	8:2 FTS	481071-78-7	39108-34-4	U	ND	2.23	ng/L	0.305	L	AQUEOUS	SGS-AXYS	SGS AXYS METHOD MLA-110 Rev 02
JMDJ06	NWTS-2	1	2024-04-07	FC_LC	PFOSA	754-91-6	754-91-6	U	ND	0.656	ng/L	0.305	L	AQUEOUS	SGS-AXYS	SGS AXYS METHOD MLA-110 Rev 02
JMDJ06	NWTS-2	1	2024-04-07	FC_LC	N-MeFOSA	31506-32-8	31506-32-8	U	ND	0.656	ng/L	0.305	L	AQUEOUS	SGS-AXYS	SGS AXYS METHOD MLA-110 Rev 02
JMDJ06	NWTS-2	1	2024-04-07	FC_LC	N-EtFOSA	4151-50-2	4151-50-2	U	ND	1.84	ng/L	0.305	L	AQUEOUS	SGS-AXYS	SGS AXYS METHOD MLA-110 Rev 02
JMDJ06	NWTS-2	1	2024-04-07	FC_LC	MeFOSAA	2355-31-9	2355-31-9	U	ND	0.656	ng/L	0.305	L	AQUEOUS	SGS-AXYS	SGS AXYS METHOD MLA-110 Rev 02
JMDJ06	NWTS-2	1	2024-04-07	FC_LC	EtFOSAA	2991-50-6	2991-50-6	U	ND	0.656	ng/L	0.305	L	AQUEOUS	SGS-AXYS	SGS AXYS METHOD MLA-110 Rev 02
JMDJ06	NWTS-2	1	2024-04-07	FC_LC	N-MeFOSE	24448-09-7	24448-09-7	U	ND	6.56	ng/L	0.305	L	AQUEOUS	SGS-AXYS	SGS AXYS METHOD MLA-110 Rev 02
JMDJ06	NWTS-2	1	2024-04-07	FC_LC	N-EtFOSE	1691-99-2	1691-99-2	U	ND	6.56	ng/L	0.305	L	AQUEOUS	SGS-AXYS	SGS AXYS METHOD MLA-110 Rev 02
JMDJ06	NWTS-2	1	2024-04-07	FC_LC	HFPO-DA	122499-17-6	13252-13-6	U	ND	2.62	ng/L	0.305	L	AQUEOUS	SGS-AXYS	SGS AXYS METHOD MLA-110 Rev 02
JMDJ06	NWTS-2	1	2024-04-07	FC_LC	ADONA	2127366-90-7	919005-14-4	U	ND	2.62	ng/L	0.305	L	AQUEOUS	SGS-AXYS	SGS AXYS METHOD MLA-110 Rev 02
JMDJ06	NWTS-2	1	2024-04-07	FC_LC	9Cl-PF3ONS	1621485-21-9	756426-58-1	U	ND	2.63	ng/L	0.305	L	AQUEOUS	SGS-AXYS	SGS AXYS METHOD MLA-110 Rev 02
JMDJ06	NWTS-2	1	2024-04-07	FC_LC	11Cl-PF3OUdS	2196242-82-5	763051-92-9	U	ND	2.63	ng/L	0.305	L	AQUEOUS	SGS-AXYS	SGS AXYS METHOD MLA-110 Rev 02
JMDJ06	NWTS-2	1	2024-04-07	FC_LC	3:3 FTCA	1169706-83-5	356-02-5	U	ND	2.62	ng/L	0.305	L	AQUEOUS	SGS-AXYS	SGS AXYS METHOD MLA-110 Rev 02
JMDJ06	NWTS-2	1	2024-04-07	FC_LC	5:3 FTCA	1799325-94-2	914637-49-3	U	ND	16.4	ng/L	0.305	L	AQUEOUS	SGS-AXYS	SGS AXYS METHOD MLA-110 Rev 02
JMDJ06	NWTS-2	1	2024-04-07	FC_LC	7:3 FTCA	1799325-95-3	812-70-4	U	ND	16.4	ng/L	0.305	L	AQUEOUS	SGS-AXYS	SGS AXYS METHOD MLA-110 Rev 02
JMDJ06	NWTS-2	1	2024-04-07	FC_LC	PFEESA	220689-13-4	113507-82-7	U	ND	0.656	ng/L	0.305	L	AQUEOUS	SGS-AXYS	SGS AXYS METHOD MLA-110 Rev 02
JMDJ06	NWTS-2	1	2024-04-07	FC_LC	PFMPA	377-73-1	377-73-1	U	ND	1.31	ng/L	0.305	L	AQUEOUS	SGS-AXYS	SGS AXYS METHOD MLA-110 Rev 02
JMDJ06	NWTS-2	1	2024-04-07	FC_LC	PFMBA	1432017-36-1	863090-89-5	U	ND	0.656	ng/L	0.305	L	AQUEOUS	SGS-AXYS	SGS AXYS METHOD MLA-110 Rev 02
JMDJ06	NWTS-2	1	2024-04-07	FC_LC	NFDHA	39187-41-2	151772-58-6	U	ND	1.31	ng/L	0.305	L	AQUEOUS	SGS-AXYS	SGS AXYS METHOD MLA-110 Rev 02
JMDJ36	NWTS-2	6	2024-04-07	FC_LC	PFBA	45048-62-2	375-22-4	NA	17.9	2.12	ng/L	0.377	L	AQUEOUS	SGS-AXYS	SGS AXYS METHOD MLA-110 Rev 02
JMDJ36	NWTS-2	6	2024-04-07	FC_LC	PFPeA	45167-47-3	2706-90-3	J	3.52	1.06	ng/L	0.377	L	AQUEOUS	SGS-AXYS	SGS AXYS METHOD MLA-110 Rev 02
JMDJ36	NWTS-2	6	2024-04-07	FC_LC	PFHxA	92612-52-7	307-24-4	NA	2.28	0.53	ng/L	0.377	L	AQUEOUS	SGS-AXYS	SGS AXYS METHOD MLA-110 Rev 02
JMDJ36	NWTS-2	6	2024-04-07	FC_LC	PFHpA	120885-29-2	375-85-9	J	0.578	0.53	ng/L	0.377	L	AQUEOUS	SGS-AXYS	SGS AXYS METHOD MLA-110 Rev 02
JMDJ36	NWTS-2	6	2024-04-07	FC_LC	PFOA	45285-51-6	335-67-1	R J	0.971	0.53	ng/L	0.377	L	AQUEOUS	SGS-AXYS	SGS AXYS METHOD MLA-110 Rev 02
JMDJ36	NWTS-2	6	2024-04-07	FC_LC	PFNA	72007-68-2	375-95-1	R J	1.18	0.53	ng/L	0.377	L	AQUEOUS	SGS-AXYS	SGS AXYS METHOD MLA-110 Rev 02
JMDJ36	NWTS-2	6	2024-04-07	FC_LC	PFDA	73829-36-4	335-76-2	U	ND	0.53	ng/L	0.377	L	AQUEOUS	SGS-AXYS	SGS AXYS METHOD MLA-110 Rev 02
JMDJ36	NWTS-2	6	2024-04-07	FC_LC	PFUnA	196859-54-8	2058-94-8	U	ND	0.53	ng/L	0.377	L	AQUEOUS	SGS-AXYS	SGS AXYS METHOD MLA-110 Rev 02
JMDJ36	NWTS-2	6	2024-04-07	FC_LC	PFDoA	171978-95-3	307-55-1	U	ND	0.424	ng/L	0.377	L	AQUEOUS	SGS-AXYS	SGS AXYS METHOD MLA-110 Rev 02
JMDJ36	NWTS-2	6	2024-04-07	FC_LC	PFTrDA	862374-87-6	72629-94-8	U	ND	0.53	ng/L	0.377	L	AQUEOUS	SGS-AXYS	SGS AXYS METHOD MLA-110 Rev 02
JMDJ36	NWTS-2	6	2024-04-07	FC_LC	PFTeDA	365971-87-5	376-06-7	U	ND	0.53	ng/L	0.377	L	AQUEOUS	SGS-AXYS	SGS AXYS METHOD MLA-110 Rev 02
JMDJ36	NWTS-2	6	2024-04-07	FC_LC	PFBS	45187-15-3	375-73-5	NA	2.24	0.53	ng/L	0.377	L	AQUEOUS	SGS-AXYS	SGS AXYS METHOD MLA-110 Rev 02
JMDJ36	NWTS-2	6	2024-04-07	FC_LC	PFPeS	175905-36-9	2706-91-4	U	ND	0.533	ng/L	0.377	L	AQUEOUS	SGS-AXYS	SGS AXYS METHOD MLA-110 Rev 02
JMDJ36	NWTS-2	6	2024-04-07	FC_LC	PFHxS	108427-53-8	355-46-4	U	ND	0.53	ng/L	0.377	L	AQUEOUS	SGS-AXYS	SGS AXYS METHOD MLA-110 Rev 02
JMDJ36	NWTS-2	6	2024-04-07	FC_LC	PFHpS	146689-46-5	375-92-8	U	ND	0.53	ng/L	0.377	L	AQUEOUS	SGS-AXYS	SGS AXYS METHOD MLA-110 Rev 02
JMDJ36	NWTS-2	6	2024-04-07	FC_LC	PFOS	45298-90-6	1763-23-1	U	ND	0.53	ng/L	0.377	L	AQUEOUS	SGS-AXYS	SGS AXYS METHOD MLA-110 Rev 02
JMDJ36	NWTS-2	6	2024-04-07	FC_LC	PFNS	474511-07-4	68259-12-1	U	ND	0.53	ng/L	0.377	L	AQUEOUS	SGS-AXYS	SGS AXYS METHOD MLA-110 Rev 02
JMDJ36	NWTS-2	6	2024-04-07	FC_LC	PFDS	126105-34-8	335-77-3	U	ND	0.53	ng/L	0.377	L	AQUEOUS	SGS-AXYS	SGS AXYS METHOD MLA-110 Rev 02
JMDJ36	NWTS-2	6	2024-04-07	FC_LC	PFDoS	343629-43-6	79780-39-5	U	ND	0.53	ng/L	0.377	L	AQUEOUS	SGS-AXYS	SGS AXYS METHOD MLA-110 Rev 02
JMDJ36	NWTS-2	6	2024-04-07	FC_LC	4:2 FTS	414911-30-1	757124-72-4	U	ND	2.12	ng/L	0.377	L	AQUEOUS	SGS-AXYS	SGS AXYS METHOD MLA-110 Rev 02
JMDJ36	NWTS-2	6	2024-04-07	FC_LC	6:2 FTS	425670-75-3	27619-97-2	U	ND	1.91	ng/L	0.377	L	AQUEOUS	SGS-AXYS	SGS AXYS METHOD MLA-110 Rev 02
JMDJ36	NWTS-2	6	2024-04-07	FC_LC	8:2 FTS	481071-78-7	39108-34-4	U	ND	1.8	ng/L	0.377	L	AQUEOUS	SGS-AXYS	SGS AXYS METHOD MLA-110 Rev 02
JMDJ36	NWTS-2	6	2024-04-07	FC_LC	PFOSA	754-91-6	754-91-6	U	ND	0.53	ng/L	0.377	L	AQUEOUS	SGS-AXYS	SGS AXYS METHOD MLA-110 Rev 02
JMDJ36	NWTS-2	6	2024-04-07	FC_LC	N-MeFOSA	31506-32-8	31506-32-8	U	ND	0.53	ng/L	0.377	L	AQUEOUS	SGS-AXYS	SGS AXYS METHOD MLA-110 Rev 02
JMDJ36	NWTS-2	6	2024-04-07	FC_LC	N-EtFOSA	4151-50-2	4151-50-2	U	ND	1.48	ng/L	0.377	L	AQUEOUS	SGS-AXYS	SGS AXYS METHOD MLA-110 Rev 02
JMDJ36	NWTS-2	6	2024-04-07	FC_LC	MeFOSAA	2355-31-9	2355-31-9	U	ND	0.53	ng/L	0.377	L	AQUEOUS	SGS-AXYS	SGS AXYS METHOD MLA-110 Rev 02
JMDJ36	NWTS-2	6	2024-04-07	FC_LC	EtFOSAA	2991-50-6	2991-50-6	U	ND	0.53	ng/L	0.377	L	AQUEOUS	SGS-AXYS	SGS AXYS METHOD MLA-110 Rev 02
JMDJ36	NWTS-2	6	2024-04-07	FC_LC	N-MeFOSE	24448-09-7	24448-09-7	U	ND	5.3	ng/L	0.377	L	AQUEOUS	SGS-AXYS	SGS AXYS METHOD MLA-110 Rev 02
JMDJ36	NWTS-2	6	2024-04-07	FC_LC	N-EtFOSE	1691-99-2	1691-99-2	U	ND	5.3	ng/L	0.377	L	AQUEOUS	SGS-AXYS	SGS AXYS METHOD MLA-110 Rev 02
JMDJ36	NWTS-2	6	2024-04-07	FC_LC	HFPO-DA	122499-17-6	13252-13-6	U	ND	2.12	ng/L	0.377	L	AQUEOUS	SGS-AXYS	SGS AXYS METHOD MLA-110 Rev 02
JMDJ36	NWTS-2	6	2024-04-07	FC_LC	ADONA	2127366-90-7	919005-14-4	U	ND	2.12	ng/L	0.377	L	AQUEOUS	SGS-AXYS	SGS AXYS METHOD MLA-110 Rev 02
JMDJ36	NWTS-2	6	2024-04-07	FC_LC	9Cl-PF3ONS	1621485-21-9	756426-58-1	U	ND	2.13	ng/L	0.377	L	AQUEOUS	SGS-AXYS	SGS AXYS METHOD MLA-110 Rev 02
JMDJ36	NWTS-2	6	2024-04-07	FC_LC	11Cl-PF3OUdS	2196242-82-5	763051-92-9	U	ND	2.12	ng/L	0.377	L	AQUEOUS	SGS-AXYS	SGS AXYS METHOD MLA-110 Rev 02
JMDJ36	NWTS-2	6	2024-04-07	FC_LC	3:3 FTCA	1169706-83-5	356-02-5	U	ND	2.12	ng/L	0.377	L	AQUEOUS	SGS-AXYS	SGS AXYS METHOD MLA-110 Rev 02
JMDJ36	NWTS-2	6	2024-04-07	FC_LC	5:3 FTCA	1799325-94-2	914637-49-3	U	ND	13.3	ng/L	0.377	L	AQUEOUS	SGS-AXYS	SGS AXYS METHOD MLA-110 Rev 02
JMDJ36	NWTS-2	6	2024-04-07	FC_LC	7:3 FTCA	1799325-95-3	812-70-4	U	ND	13.3	ng/L	0.377	L	AQUEOUS	SGS-AXYS	SGS AXYS METHOD MLA-110 Rev 02
JMDJ36	NWTS-2	6	2024-04-07	FC_LC	PFEESA	220689-13-4	113507-82-7	U	ND	0.53	ng/L	0.377	L	AQUEOUS	SGS-AXYS	SGS AXYS METHOD MLA-110 Rev 02
JMDJ36	NWTS-2	6	2024-04-07	FC_LC	PFMPA	377-73-1	377-73-1	U	ND	1.06	ng/L	0.377	L	AQUEOUS	SGS-AXYS	SGS AXYS METHOD MLA-110 Rev 02
JMDJ36	NWTS-2	6	2024-04-07	FC_LC	PFMBA	1432017-36-1	863090-89-5	U	ND	0.53	ng/L	0.377	L	AQUEOUS	SGS-AXYS	SGS AXYS METHOD MLA-110 Rev 02
JMDJ36	NWTS-2	6	2024-04-07	FC_LC	NFDHA	39187-41-2	151772-58-6	U	ND	1.06	ng/L	0.377	L	AQUEOUS	SGS-AXYS	SGS AXYS METHOD MLA-110 Rev 02
DJKA47	NWTS-2	37	2024-04-07	FC_LC	PFBA	45048-62-2	375-22-4	NA	13.8	2.14	ng/L	0.374	L	AQUEOUS	SGS-AXYS	SGS AXYS METHOD MLA-110 Rev 02
DJKA47	NWTS-2	37	2024-04-07	FC_LC	PFPeA	45167-47-3	2706-90-3	J	2.69	1.07	ng/L	0.374	L	AQUEOUS	SGS-AXYS	SGS AXYS METHOD MLA-110 Rev 02
DJKA47	NWTS-2	37	2024-04-07	FC_LC	PFHxA	92612-52-7	307-24-4	J	1.12	0.535	ng/L	0.374	L	AQUEOUS	SGS-AXYS	SGS AXYS METHOD MLA-110 Rev 02
DJKA47	NWTS-2	37	2024-04-07	FC_LC	PFHpA	120885-29-2	375-85-9	U	ND	0.535	ng/L	0.374	L	AQUEOUS	SGS-AXYS	SGS AXYS METHOD MLA-110 Rev 02
DJKA47	NWTS-2	37	2024-04-07	FC_LC	PFOA	45285-51-6	335-67-1	U	ND	0.535	ng/L	0.374	L	AQUEOUS	SGS-AXYS	SGS AXYS METHOD MLA-110 Rev 02
DJKA47	NWTS-2	37	2024-04-07	FC_LC	PFNA	72007-68-2	375-95-1	U	ND	0.535	ng/L	0.374	L	AQUEOUS	SGS-AXYS	SGS AXYS METHOD MLA-110 Rev 02
DJKA47	NWTS-2	37	2024-04-07	FC_LC	PFDA	73829-36-4	335-76-2	U	ND	0.535	ng/L	0.374	L	AQUEOUS	SGS-AXYS	SGS AXYS METHOD MLA-110 Rev 02
DJKA47	NWTS-2	37	2024-04-07	FC_LC	PFUnA	196859-54-8	2058-94-8	U	ND	0.535	ng/L	0.374	L	AQUEOUS	SGS-AXYS	SGS AXYS METHOD MLA-110 Rev 02
DJKA47	NWTS-2	37	2024-04-07	FC_LC	PFDoA	171978-95-3	307-55-1	U	ND	0.428	ng/L	0.374	L	AQUEOUS	SGS-AXYS	SGS AXYS METHOD MLA-110 Rev 02
DJKA47	NWTS-2	37	2024-04-07	FC_LC	PFTrDA	862374-87-6	72629-94-8	U	ND	0.535	ng/L	0.374	L	AQUEOUS	SGS-AXYS	SGS AXYS METHOD MLA-110 Rev 02
DJKA47	NWTS-2	37	2024-04-07	FC_LC	PFTeDA	365971-87-5	376-06-7	U	ND	0.535	ng/L	0.374	L	AQUEOUS	SGS-AXYS	SGS AXYS METHOD MLA-110 Rev 02
DJKA47	NWTS-2	37	2024-04-07	FC_LC	PFBS	45187-15-3	375-73-5	J	1.25	0.535	ng/L	0.374	L	AQUEOUS	SGS-AXYS	SGS AXYS METHOD MLA-110 Rev 02
DJKA47	NWTS-2	37	2024-04-07	FC_LC	PFPeS	175905-36-9	2706-91-4	U	ND	0.537	ng/L	0.374	L	AQUEOUS	SGS-AXYS	SGS AXYS METHOD MLA-110 Rev 02
DJKA47	NWTS-2	37	2024-04-07	FC_LC	PFHxS	108427-53-8	355-46-4	U	ND	0.535	ng/L	0.374	L	AQUEOUS	SGS-AXYS	SGS AXYS METHOD MLA-110 Rev 02
DJKA47	NWTS-2	37	2024-04-07	FC_LC	PFHpS	146689-46-5	375-92-8	U	ND	0.535	ng/L	0.374	L	AQUEOUS	SGS-AXYS	SGS AXYS METHOD MLA-110 Rev 02
DJKA47	NWTS-2	37	2024-04-07	FC_LC	PFOS	45298-90-6	1763-23-1	U	ND	0.535	ng/L	0.374	L	AQUEOUS	SGS-AXYS	SGS AXYS METHOD MLA-110 Rev 02
DJKA47	NWTS-2	37	2024-04-07	FC_LC	PFNS	474511-07-4	68259-12-1	U	ND	0.535	ng/L	0.374	L	AQUEOUS	SGS-AXYS	SGS AXYS METHOD MLA-110 Rev 02
DJKA47	NWTS-2	37	2024-04-07	FC_LC	PFDS	126105-34-8	335-77-3	U	ND	0.535	ng/L	0.374	L	AQUEOUS	SGS-AXYS	SGS AXYS METHOD MLA-110 Rev 02
DJKA47	NWTS-2	37	2024-04-07	FC_LC	PFDoS	343629-43-6	79780-39-5	U	ND	0.535	ng/L	0.374	L	AQUEOUS	SGS-AXYS	SGS AXYS METHOD MLA-110 Rev 02
DJKA47	NWTS-2	37	2024-04-07	FC_LC	4:2 FTS	414911-30-1	757124-72-4	U	ND	2.14	ng/L	0.374	L	AQUEOUS	SGS-AXYS	SGS AXYS METHOD MLA-110 Rev 02
DJKA47	NWTS-2	37	2024-04-07	FC_LC	6:2 FTS	425670-75-3	27619-97-2	U	ND	1.93	ng/L	0.374	L	AQUEOUS	SGS-AXYS	SGS AXYS METHOD MLA-110 Rev 02
DJKA47	NWTS-2	37	2024-04-07	FC_LC	8:2 FTS	481071-78-7	39108-34-4	U	ND	1.82	ng/L	0.374	L	AQUEOUS	SGS-AXYS	SGS AXYS METHOD MLA-110 Rev 02
DJKA47	NWTS-2	37	2024-04-07	FC_LC	PFOSA	754-91-6	754-91-6	U	ND	0.535	ng/L	0.374	L	AQUEOUS	SGS-AXYS	SGS AXYS METHOD MLA-110 Rev 02
DJKA47	NWTS-2	37	2024-04-07	FC_LC	N-MeFOSA	31506-32-8	31506-32-8	U	ND	0.535	ng/L	0.374	L	AQUEOUS	SGS-AXYS	SGS AXYS METHOD MLA-110 Rev 02
DJKA47	NWTS-2	37	2024-04-07	FC_LC	N-EtFOSA	4151-50-2	4151-50-2	U	ND	1.5	ng/L	0.374	L	AQUEOUS	SGS-AXYS	SGS AXYS METHOD MLA-110 Rev 02
DJKA47	NWTS-2	37	2024-04-07	FC_LC	MeFOSAA	2355-31-9	2355-31-9	U	ND	0.535	ng/L	0.374	L	AQUEOUS	SGS-AXYS	SGS AXYS METHOD MLA-110 Rev 02
DJKA47	NWTS-2	37	2024-04-07	FC_LC	EtFOSAA	2991-50-6	2991-50-6	U	ND	0.535	ng/L	0.374	L	AQUEOUS	SGS-AXYS	SGS AXYS METHOD MLA-110 Rev 02
DJKA47	NWTS-2	37	2024-04-07	FC_LC	N-MeFOSE	24448-09-7	24448-09-7	U	ND	5.35	ng/L	0.374	L	AQUEOUS	SGS-AXYS	SGS AXYS METHOD MLA-110 Rev 02
DJKA47	NWTS-2	37	2024-04-07	FC_LC	N-EtFOSE	1691-99-2	1691-99-2	U	ND	5.35	ng/L	0.374	L	AQUEOUS	SGS-AXYS	SGS AXYS METHOD MLA-110 Rev 02
DJKA47	NWTS-2	37	2024-04-07	FC_LC	HFPO-DA	122499-17-6	13252-13-6	U	ND	2.14	ng/L	0.374	L	AQUEOUS	SGS-AXYS	SGS AXYS METHOD MLA-110 Rev 02
DJKA47	NWTS-2	37	2024-04-07	FC_LC	ADONA	2127366-90-7	919005-14-4	U	ND	2.14	ng/L	0.374	L	AQUEOUS	SGS-AXYS	SGS AXYS METHOD MLA-110 Rev 02
DJKA47	NWTS-2	37	2024-04-07	FC_LC	9Cl-PF3ONS	1621485-21-9	756426-58-1	U	ND	2.14	ng/L	0.374	L	AQUEOUS	SGS-AXYS	SGS AXYS METHOD MLA-110 Rev 02
DJKA47	NWTS-2	37	2024-04-07	FC_LC	11Cl-PF3OUdS	2196242-82-5	763051-92-9	U	ND	2.14	ng/L	0.374	L	AQUEOUS	SGS-AXYS	SGS AXYS METHOD MLA-110 Rev 02
DJKA47	NWTS-2	37	2024-04-07	FC_LC	3:3 FTCA	1169706-83-5	356-02-5	U	ND	2.14	ng/L	0.374	L	AQUEOUS	SGS-AXYS	SGS AXYS METHOD MLA-110 Rev 02
DJKA47	NWTS-2	37	2024-04-07	FC_LC	5:3 FTCA	1799325-94-2	914637-49-3	U	ND	13.4	ng/L	0.374	L	AQUEOUS	SGS-AXYS	SGS AXYS METHOD MLA-110 Rev 02
DJKA47	NWTS-2	37	2024-04-07	FC_LC	7:3 FTCA	1799325-95-3	812-70-4	U	ND	13.4	ng/L	0.374	L	AQUEOUS	SGS-AXYS	SGS AXYS METHOD MLA-110 Rev 02
DJKA47	NWTS-2	37	2024-04-07	FC_LC	PFEESA	220689-13-4	113507-82-7	U	ND	0.535	ng/L	0.374	L	AQUEOUS	SGS-AXYS	SGS AXYS METHOD MLA-110 Rev 02
DJKA47	NWTS-2	37	2024-04-07	FC_LC	PFMPA	377-73-1	377-73-1	U	ND	1.07	ng/L	0.374	L	AQUEOUS	SGS-AXYS	SGS AXYS METHOD MLA-110 Rev 02
DJKA47	NWTS-2	37	2024-04-07	FC_LC	PFMBA	1432017-36-1	863090-89-5	U	ND	0.535	ng/L	0.374	L	AQUEOUS	SGS-AXYS	SGS AXYS METHOD MLA-110 Rev 02
DJKA47	NWTS-2	37	2024-04-07	FC_LC	NFDHA	39187-41-2	151772-58-6	U	ND	1.07	ng/L	0.374	L	AQUEOUS	SGS-AXYS	SGS AXYS METHOD MLA-110 Rev 02
DJKA87	NWTS-2	200	2024-04-07	FC_LC	PFBA	45048-62-2	375-22-4	NA	20.7	1.8	ng/L	0.445	L	AQUEOUS	SGS-AXYS	SGS AXYS METHOD MLA-110 Rev 02
DJKA87	NWTS-2	200	2024-04-07	FC_LC	PFPeA	45167-47-3	2706-90-3	J	2.97	0.898	ng/L	0.445	L	AQUEOUS	SGS-AXYS	SGS AXYS METHOD MLA-110 Rev 02
DJKA87	NWTS-2	200	2024-04-07	FC_LC	PFHxA	92612-52-7	307-24-4	U	ND	0.449	ng/L	0.445	L	AQUEOUS	SGS-AXYS	SGS AXYS METHOD MLA-110 Rev 02
DJKA87	NWTS-2	200	2024-04-07	FC_LC	PFHpA	120885-29-2	375-85-9	U	ND	0.449	ng/L	0.445	L	AQUEOUS	SGS-AXYS	SGS AXYS METHOD MLA-110 Rev 02
DJKA87	NWTS-2	200	2024-04-07	FC_LC	PFOA	45285-51-6	335-67-1	U	ND	0.449	ng/L	0.445	L	AQUEOUS	SGS-AXYS	SGS AXYS METHOD MLA-110 Rev 02
DJKA87	NWTS-2	200	2024-04-07	FC_LC	PFNA	72007-68-2	375-95-1	U	ND	0.449	ng/L	0.445	L	AQUEOUS	SGS-AXYS	SGS AXYS METHOD MLA-110 Rev 02
DJKA87	NWTS-2	200	2024-04-07	FC_LC	PFDA	73829-36-4	335-76-2	U	ND	0.449	ng/L	0.445	L	AQUEOUS	SGS-AXYS	SGS AXYS METHOD MLA-110 Rev 02
DJKA87	NWTS-2	200	2024-04-07	FC_LC	PFUnA	196859-54-8	2058-94-8	U	ND	0.449	ng/L	0.445	L	AQUEOUS	SGS-AXYS	SGS AXYS METHOD MLA-110 Rev 02
DJKA87	NWTS-2	200	2024-04-07	FC_LC	PFDoA	171978-95-3	307-55-1	U	ND	0.359	ng/L	0.445	L	AQUEOUS	SGS-AXYS	SGS AXYS METHOD MLA-110 Rev 02
DJKA87	NWTS-2	200	2024-04-07	FC_LC	PFTrDA	862374-87-6	72629-94-8	U	ND	0.449	ng/L	0.445	L	AQUEOUS	SGS-AXYS	SGS AXYS METHOD MLA-110 Rev 02
DJKA87	NWTS-2	200	2024-04-07	FC_LC	PFTeDA	365971-87-5	376-06-7	U	ND	0.449	ng/L	0.445	L	AQUEOUS	SGS-AXYS	SGS AXYS METHOD MLA-110 Rev 02
DJKA87	NWTS-2	200	2024-04-07	FC_LC	PFBS	45187-15-3	375-73-5	J	0.543	0.449	ng/L	0.445	L	AQUEOUS	SGS-AXYS	SGS AXYS METHOD MLA-110 Rev 02
DJKA87	NWTS-2	200	2024-04-07	FC_LC	PFPeS	175905-36-9	2706-91-4	U	ND	0.451	ng/L	0.445	L	AQUEOUS	SGS-AXYS	SGS AXYS METHOD MLA-110 Rev 02
DJKA87	NWTS-2	200	2024-04-07	FC_LC	PFHxS	108427-53-8	355-46-4	U	ND	0.449	ng/L	0.445	L	AQUEOUS	SGS-AXYS	SGS AXYS METHOD MLA-110 Rev 02
DJKA87	NWTS-2	200	2024-04-07	FC_LC	PFHpS	146689-46-5	375-92-8	U	ND	0.449	ng/L	0.445	L	AQUEOUS	SGS-AXYS	SGS AXYS METHOD MLA-110 Rev 02
DJKA87	NWTS-2	200	2024-04-07	FC_LC	PFOS	45298-90-6	1763-23-1	U	ND	0.449	ng/L	0.445	L	AQUEOUS	SGS-AXYS	SGS AXYS METHOD MLA-110 Rev 02
DJKA87	NWTS-2	200	2024-04-07	FC_LC	PFNS	474511-07-4	68259-12-1	U	ND	0.449	ng/L	0.445	L	AQUEOUS	SGS-AXYS	SGS AXYS METHOD MLA-110 Rev 02
DJKA87	NWTS-2	200	2024-04-07	FC_LC	PFDS	126105-34-8	335-77-3	U	ND	0.449	ng/L	0.445	L	AQUEOUS	SGS-AXYS	SGS AXYS METHOD MLA-110 Rev 02
DJKA87	NWTS-2	200	2024-04-07	FC_LC	PFDoS	343629-43-6	79780-39-5	U	ND	0.449	ng/L	0.445	L	AQUEOUS	SGS-AXYS	SGS AXYS METHOD MLA-110 Rev 02
DJKA87	NWTS-2	200	2024-04-07	FC_LC	4:2 FTS	414911-30-1	757124-72-4	U	ND	1.8	ng/L	0.445	L	AQUEOUS	SGS-AXYS	SGS AXYS METHOD MLA-110 Rev 02
DJKA87	NWTS-2	200	2024-04-07	FC_LC	6:2 FTS	425670-75-3	27619-97-2	U	ND	1.62	ng/L	0.445	L	AQUEOUS	SGS-AXYS	SGS AXYS METHOD MLA-110 Rev 02
DJKA87	NWTS-2	200	2024-04-07	FC_LC	8:2 FTS	481071-78-7	39108-34-4	U	ND	1.53	ng/L	0.445	L	AQUEOUS	SGS-AXYS	SGS AXYS METHOD MLA-110 Rev 02
DJKA87	NWTS-2	200	2024-04-07	FC_LC	PFOSA	754-91-6	754-91-6	U	ND	0.449	ng/L	0.445	L	AQUEOUS	SGS-AXYS	SGS AXYS METHOD MLA-110 Rev 02
DJKA87	NWTS-2	200	2024-04-07	FC_LC	N-MeFOSA	31506-32-8	31506-32-8	U	ND	0.449	ng/L	0.445	L	AQUEOUS	SGS-AXYS	SGS AXYS METHOD MLA-110 Rev 02
DJKA87	NWTS-2	200	2024-04-07	FC_LC	N-EtFOSA	4151-50-2	4151-50-2	U	ND	1.26	ng/L	0.445	L	AQUEOUS	SGS-AXYS	SGS AXYS METHOD MLA-110 Rev 02
DJKA87	NWTS-2	200	2024-04-07	FC_LC	MeFOSAA	2355-31-9	2355-31-9	U	ND	0.449	ng/L	0.445	L	AQUEOUS	SGS-AXYS	SGS AXYS METHOD MLA-110 Rev 02
DJKA87	NWTS-2	200	2024-04-07	FC_LC	EtFOSAA	2991-50-6	2991-50-6	U	ND	0.449	ng/L	0.445	L	AQUEOUS	SGS-AXYS	SGS AXYS METHOD MLA-110 Rev 02
DJKA87	NWTS-2	200	2024-04-07	FC_LC	N-MeFOSE	24448-09-7	24448-09-7	U	ND	4.49	ng/L	0.445	L	AQUEOUS	SGS-AXYS	SGS AXYS METHOD MLA-110 Rev 02
DJKA87	NWTS-2	200	2024-04-07	FC_LC	N-EtFOSE	1691-99-2	1691-99-2	U	ND	4.49	ng/L	0.445	L	AQUEOUS	SGS-AXYS	SGS AXYS METHOD MLA-110 Rev 02
DJKA87	NWTS-2	200	2024-04-07	FC_LC	HFPO-DA	122499-17-6	13252-13-6	U	ND	1.8	ng/L	0.445	L	AQUEOUS	SGS-AXYS	SGS AXYS METHOD MLA-110 Rev 02
DJKA87	NWTS-2	200	2024-04-07	FC_LC	ADONA	2127366-90-7	919005-14-4	U	ND	1.8	ng/L	0.445	L	AQUEOUS	SGS-AXYS	SGS AXYS METHOD MLA-110 Rev 02
DJKA87	NWTS-2	200	2024-04-07	FC_LC	9Cl-PF3ONS	1621485-21-9	756426-58-1	U	ND	1.8	ng/L	0.445	L	AQUEOUS	SGS-AXYS	SGS AXYS METHOD MLA-110 Rev 02
DJKA87	NWTS-2	200	2024-04-07	FC_LC	11Cl-PF3OUdS	2196242-82-5	763051-92-9	U	ND	1.8	ng/L	0.445	L	AQUEOUS	SGS-AXYS	SGS AXYS METHOD MLA-110 Rev 02
DJKA87	NWTS-2	200	2024-04-07	FC_LC	3:3 FTCA	1169706-83-5	356-02-5	U	ND	1.8	ng/L	0.445	L	AQUEOUS	SGS-AXYS	SGS AXYS METHOD MLA-110 Rev 02
DJKA87	NWTS-2	200	2024-04-07	FC_LC	5:3 FTCA	1799325-94-2	914637-49-3	U	ND	11.2	ng/L	0.445	L	AQUEOUS	SGS-AXYS	SGS AXYS METHOD MLA-110 Rev 02
DJKA87	NWTS-2	200	2024-04-07	FC_LC	7:3 FTCA	1799325-95-3	812-70-4	U	ND	11.2	ng/L	0.445	L	AQUEOUS	SGS-AXYS	SGS AXYS METHOD MLA-110 Rev 02
DJKA87	NWTS-2	200	2024-04-07	FC_LC	PFEESA	220689-13-4	113507-82-7	U	ND	0.449	ng/L	0.445	L	AQUEOUS	SGS-AXYS	SGS AXYS METHOD MLA-110 Rev 02
DJKA87	NWTS-2	200	2024-04-07	FC_LC	PFMPA	377-73-1	377-73-1	U	ND	0.898	ng/L	0.445	L	AQUEOUS	SGS-AXYS	SGS AXYS METHOD MLA-110 Rev 02
DJKA87	NWTS-2	200	2024-04-07	FC_LC	PFMBA	1432017-36-1	863090-89-5	U	ND	0.449	ng/L	0.445	L	AQUEOUS	SGS-AXYS	SGS AXYS METHOD MLA-110 Rev 02
DJKA87	NWTS-2	200	2024-04-07	FC_LC	NFDHA	39187-41-2	151772-58-6	U	ND	0.898	ng/L	0.445	L	AQUEOUS	SGS-AXYS	SGS AXYS METHOD MLA-110 Rev 02
DJKA111	NWTS-2	368	2024-04-07	FC_LC	PFBA	45048-62-2	375-22-4	NA	15.5	2.11	ng/L	0.379	L	AQUEOUS	SGS-AXYS	SGS AXYS METHOD MLA-110 Rev 02
DJKA111	NWTS-2	368	2024-04-07	FC_LC	PFPeA	45167-47-3	2706-90-3	J	2.56	1.06	ng/L	0.379	L	AQUEOUS	SGS-AXYS	SGS AXYS METHOD MLA-110 Rev 02
DJKA111	NWTS-2	368	2024-04-07	FC_LC	PFHxA	92612-52-7	307-24-4	U	ND	0.528	ng/L	0.379	L	AQUEOUS	SGS-AXYS	SGS AXYS METHOD MLA-110 Rev 02
DJKA111	NWTS-2	368	2024-04-07	FC_LC	PFHpA	120885-29-2	375-85-9	U	ND	0.528	ng/L	0.379	L	AQUEOUS	SGS-AXYS	SGS AXYS METHOD MLA-110 Rev 02
DJKA111	NWTS-2	368	2024-04-07	FC_LC	PFOA	45285-51-6	335-67-1	U	ND	0.528	ng/L	0.379	L	AQUEOUS	SGS-AXYS	SGS AXYS METHOD MLA-110 Rev 02
DJKA111	NWTS-2	368	2024-04-07	FC_LC	PFNA	72007-68-2	375-95-1	U	ND	0.528	ng/L	0.379	L	AQUEOUS	SGS-AXYS	SGS AXYS METHOD MLA-110 Rev 02
DJKA111	NWTS-2	368	2024-04-07	FC_LC	PFDA	73829-36-4	335-76-2	U	ND	0.528	ng/L	0.379	L	AQUEOUS	SGS-AXYS	SGS AXYS METHOD MLA-110 Rev 02
DJKA111	NWTS-2	368	2024-04-07	FC_LC	PFUnA	196859-54-8	2058-94-8	U	ND	0.528	ng/L	0.379	L	AQUEOUS	SGS-AXYS	SGS AXYS METHOD MLA-110 Rev 02
DJKA111	NWTS-2	368	2024-04-07	FC_LC	PFDoA	171978-95-3	307-55-1	U	ND	0.422	ng/L	0.379	L	AQUEOUS	SGS-AXYS	SGS AXYS METHOD MLA-110 Rev 02
DJKA111	NWTS-2	368	2024-04-07	FC_LC	PFTrDA	862374-87-6	72629-94-8	U	ND	0.528	ng/L	0.379	L	AQUEOUS	SGS-AXYS	SGS AXYS METHOD MLA-110 Rev 02
DJKA111	NWTS-2	368	2024-04-07	FC_LC	PFTeDA	365971-87-5	376-06-7	U	ND	0.528	ng/L	0.379	L	AQUEOUS	SGS-AXYS	SGS AXYS METHOD MLA-110 Rev 02
DJKA111	NWTS-2	368	2024-04-07	FC_LC	PFBS	45187-15-3	375-73-5	J	0.705	0.528	ng/L	0.379	L	AQUEOUS	SGS-AXYS	SGS AXYS METHOD MLA-110 Rev 02
DJKA111	NWTS-2	368	2024-04-07	FC_LC	PFPeS	175905-36-9	2706-91-4	U	ND	0.53	ng/L	0.379	L	AQUEOUS	SGS-AXYS	SGS AXYS METHOD MLA-110 Rev 02
DJKA111	NWTS-2	368	2024-04-07	FC_LC	PFHxS	108427-53-8	355-46-4	U	ND	0.528	ng/L	0.379	L	AQUEOUS	SGS-AXYS	SGS AXYS METHOD MLA-110 Rev 02
DJKA111	NWTS-2	368	2024-04-07	FC_LC	PFHpS	146689-46-5	375-92-8	U	ND	0.528	ng/L	0.379	L	AQUEOUS	SGS-AXYS	SGS AXYS METHOD MLA-110 Rev 02
DJKA111	NWTS-2	368	2024-04-07	FC_LC	PFOS	45298-90-6	1763-23-1	U	ND	0.528	ng/L	0.379	L	AQUEOUS	SGS-AXYS	SGS AXYS METHOD MLA-110 Rev 02
DJKA111	NWTS-2	368	2024-04-07	FC_LC	PFNS	474511-07-4	68259-12-1	U	ND	0.528	ng/L	0.379	L	AQUEOUS	SGS-AXYS	SGS AXYS METHOD MLA-110 Rev 02
DJKA111	NWTS-2	368	2024-04-07	FC_LC	PFDS	126105-34-8	335-77-3	U	ND	0.528	ng/L	0.379	L	AQUEOUS	SGS-AXYS	SGS AXYS METHOD MLA-110 Rev 02
DJKA111	NWTS-2	368	2024-04-07	FC_LC	PFDoS	343629-43-6	79780-39-5	U	ND	0.528	ng/L	0.379	L	AQUEOUS	SGS-AXYS	SGS AXYS METHOD MLA-110 Rev 02
DJKA111	NWTS-2	368	2024-04-07	FC_LC	4:2 FTS	414911-30-1	757124-72-4	U	ND	2.11	ng/L	0.379	L	AQUEOUS	SGS-AXYS	SGS AXYS METHOD MLA-110 Rev 02
DJKA111	NWTS-2	368	2024-04-07	FC_LC	6:2 FTS	425670-75-3	27619-97-2	U	ND	1.9	ng/L	0.379	L	AQUEOUS	SGS-AXYS	SGS AXYS METHOD MLA-110 Rev 02
DJKA111	NWTS-2	368	2024-04-07	FC_LC	8:2 FTS	481071-78-7	39108-34-4	U	ND	1.79	ng/L	0.379	L	AQUEOUS	SGS-AXYS	SGS AXYS METHOD MLA-110 Rev 02
DJKA111	NWTS-2	368	2024-04-07	FC_LC	PFOSA	754-91-6	754-91-6	U	ND	0.528	ng/L	0.379	L	AQUEOUS	SGS-AXYS	SGS AXYS METHOD MLA-110 Rev 02
DJKA111	NWTS-2	368	2024-04-07	FC_LC	N-MeFOSA	31506-32-8	31506-32-8	U	ND	0.528	ng/L	0.379	L	AQUEOUS	SGS-AXYS	SGS AXYS METHOD MLA-110 Rev 02
DJKA111	NWTS-2	368	2024-04-07	FC_LC	N-EtFOSA	4151-50-2	4151-50-2	U	ND	1.48	ng/L	0.379	L	AQUEOUS	SGS-AXYS	SGS AXYS METHOD MLA-110 Rev 02
DJKA111	NWTS-2	368	2024-04-07	FC_LC	MeFOSAA	2355-31-9	2355-31-9	U	ND	0.528	ng/L	0.379	L	AQUEOUS	SGS-AXYS	SGS AXYS METHOD MLA-110 Rev 02
DJKA111	NWTS-2	368	2024-04-07	FC_LC	EtFOSAA	2991-50-6	2991-50-6	U	ND	0.528	ng/L	0.379	L	AQUEOUS	SGS-AXYS	SGS AXYS METHOD MLA-110 Rev 02
DJKA111	NWTS-2	368	2024-04-07	FC_LC	N-MeFOSE	24448-09-7	24448-09-7	U	ND	5.28	ng/L	0.379	L	AQUEOUS	SGS-AXYS	SGS AXYS METHOD MLA-110 Rev 02
DJKA111	NWTS-2	368	2024-04-07	FC_LC	N-EtFOSE	1691-99-2	1691-99-2	U	ND	5.28	ng/L	0.379	L	AQUEOUS	SGS-AXYS	SGS AXYS METHOD MLA-110 Rev 02
DJKA111	NWTS-2	368	2024-04-07	FC_LC	HFPO-DA	122499-17-6	13252-13-6	U	ND	2.11	ng/L	0.379	L	AQUEOUS	SGS-AXYS	SGS AXYS METHOD MLA-110 Rev 02
DJKA111	NWTS-2	368	2024-04-07	FC_LC	ADONA	2127366-90-7	919005-14-4	U	ND	2.11	ng/L	0.379	L	AQUEOUS	SGS-AXYS	SGS AXYS METHOD MLA-110 Rev 02
DJKA111	NWTS-2	368	2024-04-07	FC_LC	9Cl-PF3ONS	1621485-21-9	756426-58-1	U	ND	2.12	ng/L	0.379	L	AQUEOUS	SGS-AXYS	SGS AXYS METHOD MLA-110 Rev 02
DJKA111	NWTS-2	368	2024-04-07	FC_LC	11Cl-PF3OUdS	2196242-82-5	763051-92-9	U	ND	2.11	ng/L	0.379	L	AQUEOUS	SGS-AXYS	SGS AXYS METHOD MLA-110 Rev 02
DJKA111	NWTS-2	368	2024-04-07	FC_LC	3:3 FTCA	1169706-83-5	356-02-5	U	ND	2.11	ng/L	0.379	L	AQUEOUS	SGS-AXYS	SGS AXYS METHOD MLA-110 Rev 02
DJKA111	NWTS-2	368	2024-04-07	FC_LC	5:3 FTCA	1799325-94-2	914637-49-3	U	ND	13.2	ng/L	0.379	L	AQUEOUS	SGS-AXYS	SGS AXYS METHOD MLA-110 Rev 02
DJKA111	NWTS-2	368	2024-04-07	FC_LC	7:3 FTCA	1799325-95-3	812-70-4	U	ND	13.2	ng/L	0.379	L	AQUEOUS	SGS-AXYS	SGS AXYS METHOD MLA-110 Rev 02
DJKA111	NWTS-2	368	2024-04-07	FC_LC	PFEESA	220689-13-4	113507-82-7	U	ND	0.528	ng/L	0.379	L	AQUEOUS	SGS-AXYS	SGS AXYS METHOD MLA-110 Rev 02
DJKA111	NWTS-2	368	2024-04-07	FC_LC	PFMPA	377-73-1	377-73-1	U	ND	1.06	ng/L	0.379	L	AQUEOUS	SGS-AXYS	SGS AXYS METHOD MLA-110 Rev 02
DJKA111	NWTS-2	368	2024-04-07	FC_LC	PFMBA	1432017-36-1	863090-89-5	U	ND	0.528	ng/L	0.379	L	AQUEOUS	SGS-AXYS	SGS AXYS METHOD MLA-110 Rev 02
DJKA111	NWTS-2	368	2024-04-07	FC_LC	NFDHA	39187-41-2	151772-58-6	U	ND	1.06	ng/L	0.379	L	AQUEOUS	SGS-AXYS	SGS AXYS METHOD MLA-110 Rev 02
JMDJ07	NWTS-3	1	2024-04-07	FC_LC	PFBA	45048-62-2	375-22-4	NA	15.1	2.65	ng/L	0.302	L	AQUEOUS	SGS-AXYS	SGS AXYS METHOD MLA-110 Rev 02
JMDJ07	NWTS-3	1	2024-04-07	FC_LC	PFPeA	45167-47-3	2706-90-3	NA	5.35	1.32	ng/L	0.302	L	AQUEOUS	SGS-AXYS	SGS AXYS METHOD MLA-110 Rev 02
JMDJ07	NWTS-3	1	2024-04-07	FC_LC	PFHxA	92612-52-7	307-24-4	NA	3.19	0.662	ng/L	0.302	L	AQUEOUS	SGS-AXYS	SGS AXYS METHOD MLA-110 Rev 02
JMDJ07	NWTS-3	1	2024-04-07	FC_LC	PFHpA	120885-29-2	375-85-9	J	1.75	0.662	ng/L	0.302	L	AQUEOUS	SGS-AXYS	SGS AXYS METHOD MLA-110 Rev 02
JMDJ07	NWTS-3	1	2024-04-07	FC_LC	PFOA	45285-51-6	335-67-1	NA	2.79	0.662	ng/L	0.302	L	AQUEOUS	SGS-AXYS	SGS AXYS METHOD MLA-110 Rev 02
JMDJ07	NWTS-3	1	2024-04-07	FC_LC	PFNA	72007-68-2	375-95-1	R J	1.96	0.662	ng/L	0.302	L	AQUEOUS	SGS-AXYS	SGS AXYS METHOD MLA-110 Rev 02
JMDJ07	NWTS-3	1	2024-04-07	FC_LC	PFDA	73829-36-4	335-76-2	U	ND	0.662	ng/L	0.302	L	AQUEOUS	SGS-AXYS	SGS AXYS METHOD MLA-110 Rev 02
JMDJ07	NWTS-3	1	2024-04-07	FC_LC	PFUnA	196859-54-8	2058-94-8	U	ND	0.662	ng/L	0.302	L	AQUEOUS	SGS-AXYS	SGS AXYS METHOD MLA-110 Rev 02
JMDJ07	NWTS-3	1	2024-04-07	FC_LC	PFDoA	171978-95-3	307-55-1	U	ND	0.53	ng/L	0.302	L	AQUEOUS	SGS-AXYS	SGS AXYS METHOD MLA-110 Rev 02
JMDJ07	NWTS-3	1	2024-04-07	FC_LC	PFTrDA	862374-87-6	72629-94-8	U	ND	0.662	ng/L	0.302	L	AQUEOUS	SGS-AXYS	SGS AXYS METHOD MLA-110 Rev 02
JMDJ07	NWTS-3	1	2024-04-07	FC_LC	PFTeDA	365971-87-5	376-06-7	U	ND	0.662	ng/L	0.302	L	AQUEOUS	SGS-AXYS	SGS AXYS METHOD MLA-110 Rev 02
JMDJ07	NWTS-3	1	2024-04-07	FC_LC	PFBS	45187-15-3	375-73-5	J	2.01	0.662	ng/L	0.302	L	AQUEOUS	SGS-AXYS	SGS AXYS METHOD MLA-110 Rev 02
JMDJ07	NWTS-3	1	2024-04-07	FC_LC	PFPeS	175905-36-9	2706-91-4	U	ND	0.665	ng/L	0.302	L	AQUEOUS	SGS-AXYS	SGS AXYS METHOD MLA-110 Rev 02
JMDJ07	NWTS-3	1	2024-04-07	FC_LC	PFHxS	108427-53-8	355-46-4	J	1.46	0.662	ng/L	0.302	L	AQUEOUS	SGS-AXYS	SGS AXYS METHOD MLA-110 Rev 02
JMDJ07	NWTS-3	1	2024-04-07	FC_LC	PFHpS	146689-46-5	375-92-8	U	ND	0.662	ng/L	0.302	L	AQUEOUS	SGS-AXYS	SGS AXYS METHOD MLA-110 Rev 02
JMDJ07	NWTS-3	1	2024-04-07	FC_LC	PFOS	45298-90-6	1763-23-1	U	ND	0.662	ng/L	0.302	L	AQUEOUS	SGS-AXYS	SGS AXYS METHOD MLA-110 Rev 02
JMDJ07	NWTS-3	1	2024-04-07	FC_LC	PFNS	474511-07-4	68259-12-1	U	ND	0.662	ng/L	0.302	L	AQUEOUS	SGS-AXYS	SGS AXYS METHOD MLA-110 Rev 02
JMDJ07	NWTS-3	1	2024-04-07	FC_LC	PFDS	126105-34-8	335-77-3	U	ND	0.662	ng/L	0.302	L	AQUEOUS	SGS-AXYS	SGS AXYS METHOD MLA-110 Rev 02
JMDJ07	NWTS-3	1	2024-04-07	FC_LC	PFDoS	343629-43-6	79780-39-5	U	ND	0.662	ng/L	0.302	L	AQUEOUS	SGS-AXYS	SGS AXYS METHOD MLA-110 Rev 02
JMDJ07	NWTS-3	1	2024-04-07	FC_LC	4:2 FTS	414911-30-1	757124-72-4	U	ND	2.65	ng/L	0.302	L	AQUEOUS	SGS-AXYS	SGS AXYS METHOD MLA-110 Rev 02
JMDJ07	NWTS-3	1	2024-04-07	FC_LC	6:2 FTS	425670-75-3	27619-97-2	U	ND	2.39	ng/L	0.302	L	AQUEOUS	SGS-AXYS	SGS AXYS METHOD MLA-110 Rev 02
JMDJ07	NWTS-3	1	2024-04-07	FC_LC	8:2 FTS	481071-78-7	39108-34-4	U	ND	2.25	ng/L	0.302	L	AQUEOUS	SGS-AXYS	SGS AXYS METHOD MLA-110 Rev 02
JMDJ07	NWTS-3	1	2024-04-07	FC_LC	PFOSA	754-91-6	754-91-6	U	ND	0.662	ng/L	0.302	L	AQUEOUS	SGS-AXYS	SGS AXYS METHOD MLA-110 Rev 02
JMDJ07	NWTS-3	1	2024-04-07	FC_LC	N-MeFOSA	31506-32-8	31506-32-8	U	ND	0.662	ng/L	0.302	L	AQUEOUS	SGS-AXYS	SGS AXYS METHOD MLA-110 Rev 02
JMDJ07	NWTS-3	1	2024-04-07	FC_LC	N-EtFOSA	4151-50-2	4151-50-2	U	ND	1.85	ng/L	0.302	L	AQUEOUS	SGS-AXYS	SGS AXYS METHOD MLA-110 Rev 02
JMDJ07	NWTS-3	1	2024-04-07	FC_LC	MeFOSAA	2355-31-9	2355-31-9	U	ND	0.662	ng/L	0.302	L	AQUEOUS	SGS-AXYS	SGS AXYS METHOD MLA-110 Rev 02
JMDJ07	NWTS-3	1	2024-04-07	FC_LC	EtFOSAA	2991-50-6	2991-50-6	U	ND	0.662	ng/L	0.302	L	AQUEOUS	SGS-AXYS	SGS AXYS METHOD MLA-110 Rev 02
JMDJ07	NWTS-3	1	2024-04-07	FC_LC	N-MeFOSE	24448-09-7	24448-09-7	U	ND	6.62	ng/L	0.302	L	AQUEOUS	SGS-AXYS	SGS AXYS METHOD MLA-110 Rev 02
JMDJ07	NWTS-3	1	2024-04-07	FC_LC	N-EtFOSE	1691-99-2	1691-99-2	U	ND	6.62	ng/L	0.302	L	AQUEOUS	SGS-AXYS	SGS AXYS METHOD MLA-110 Rev 02
JMDJ07	NWTS-3	1	2024-04-07	FC_LC	HFPO-DA	122499-17-6	13252-13-6	U	ND	2.65	ng/L	0.302	L	AQUEOUS	SGS-AXYS	SGS AXYS METHOD MLA-110 Rev 02
JMDJ07	NWTS-3	1	2024-04-07	FC_LC	ADONA	2127366-90-7	919005-14-4	U	ND	2.65	ng/L	0.302	L	AQUEOUS	SGS-AXYS	SGS AXYS METHOD MLA-110 Rev 02
JMDJ07	NWTS-3	1	2024-04-07	FC_LC	9Cl-PF3ONS	1621485-21-9	756426-58-1	U	ND	2.65	ng/L	0.302	L	AQUEOUS	SGS-AXYS	SGS AXYS METHOD MLA-110 Rev 02
JMDJ07	NWTS-3	1	2024-04-07	FC_LC	11Cl-PF3OUdS	2196242-82-5	763051-92-9	U	ND	2.65	ng/L	0.302	L	AQUEOUS	SGS-AXYS	SGS AXYS METHOD MLA-110 Rev 02
JMDJ07	NWTS-3	1	2024-04-07	FC_LC	3:3 FTCA	1169706-83-5	356-02-5	U	ND	2.65	ng/L	0.302	L	AQUEOUS	SGS-AXYS	SGS AXYS METHOD MLA-110 Rev 02
JMDJ07	NWTS-3	1	2024-04-07	FC_LC	5:3 FTCA	1799325-94-2	914637-49-3	U	ND	16.6	ng/L	0.302	L	AQUEOUS	SGS-AXYS	SGS AXYS METHOD MLA-110 Rev 02
JMDJ07	NWTS-3	1	2024-04-07	FC_LC	7:3 FTCA	1799325-95-3	812-70-4	U	ND	16.6	ng/L	0.302	L	AQUEOUS	SGS-AXYS	SGS AXYS METHOD MLA-110 Rev 02
JMDJ07	NWTS-3	1	2024-04-07	FC_LC	PFEESA	220689-13-4	113507-82-7	U	ND	0.662	ng/L	0.302	L	AQUEOUS	SGS-AXYS	SGS AXYS METHOD MLA-110 Rev 02
JMDJ07	NWTS-3	1	2024-04-07	FC_LC	PFMPA	377-73-1	377-73-1	U	ND	1.32	ng/L	0.302	L	AQUEOUS	SGS-AXYS	SGS AXYS METHOD MLA-110 Rev 02
JMDJ07	NWTS-3	1	2024-04-07	FC_LC	PFMBA	1432017-36-1	863090-89-5	U	ND	0.662	ng/L	0.302	L	AQUEOUS	SGS-AXYS	SGS AXYS METHOD MLA-110 Rev 02
JMDJ07	NWTS-3	1	2024-04-07	FC_LC	NFDHA	39187-41-2	151772-58-6	U	ND	1.32	ng/L	0.302	L	AQUEOUS	SGS-AXYS	SGS AXYS METHOD MLA-110 Rev 02
JMDJ37	NWTS-3	6	2024-04-07	FC_LC	PFBA	45048-62-2	375-22-4	NA	17.4	2.17	ng/L	0.369	L	AQUEOUS	SGS-AXYS	SGS AXYS METHOD MLA-110 Rev 02
JMDJ37	NWTS-3	6	2024-04-07	FC_LC	PFPeA	45167-47-3	2706-90-3	NA	4.75	1.08	ng/L	0.369	L	AQUEOUS	SGS-AXYS	SGS AXYS METHOD MLA-110 Rev 02
JMDJ37	NWTS-3	6	2024-04-07	FC_LC	PFHxA	92612-52-7	307-24-4	NA	2.56	0.542	ng/L	0.369	L	AQUEOUS	SGS-AXYS	SGS AXYS METHOD MLA-110 Rev 02
JMDJ37	NWTS-3	6	2024-04-07	FC_LC	PFHpA	120885-29-2	375-85-9	U	ND	0.542	ng/L	0.369	L	AQUEOUS	SGS-AXYS	SGS AXYS METHOD MLA-110 Rev 02
JMDJ37	NWTS-3	6	2024-04-07	FC_LC	PFOA	45285-51-6	335-67-1	J	0.665	0.542	ng/L	0.369	L	AQUEOUS	SGS-AXYS	SGS AXYS METHOD MLA-110 Rev 02
JMDJ37	NWTS-3	6	2024-04-07	FC_LC	PFNA	72007-68-2	375-95-1	R J	1.34	0.542	ng/L	0.369	L	AQUEOUS	SGS-AXYS	SGS AXYS METHOD MLA-110 Rev 02
JMDJ37	NWTS-3	6	2024-04-07	FC_LC	PFDA	73829-36-4	335-76-2	U	ND	0.542	ng/L	0.369	L	AQUEOUS	SGS-AXYS	SGS AXYS METHOD MLA-110 Rev 02
JMDJ37	NWTS-3	6	2024-04-07	FC_LC	PFUnA	196859-54-8	2058-94-8	U	ND	0.542	ng/L	0.369	L	AQUEOUS	SGS-AXYS	SGS AXYS METHOD MLA-110 Rev 02
JMDJ37	NWTS-3	6	2024-04-07	FC_LC	PFDoA	171978-95-3	307-55-1	U	ND	0.433	ng/L	0.369	L	AQUEOUS	SGS-AXYS	SGS AXYS METHOD MLA-110 Rev 02
JMDJ37	NWTS-3	6	2024-04-07	FC_LC	PFTrDA	862374-87-6	72629-94-8	U	ND	0.542	ng/L	0.369	L	AQUEOUS	SGS-AXYS	SGS AXYS METHOD MLA-110 Rev 02
JMDJ37	NWTS-3	6	2024-04-07	FC_LC	PFTeDA	365971-87-5	376-06-7	U	ND	0.542	ng/L	0.369	L	AQUEOUS	SGS-AXYS	SGS AXYS METHOD MLA-110 Rev 02
JMDJ37	NWTS-3	6	2024-04-07	FC_LC	PFBS	45187-15-3	375-73-5	J	2.13	0.542	ng/L	0.369	L	AQUEOUS	SGS-AXYS	SGS AXYS METHOD MLA-110 Rev 02
JMDJ37	NWTS-3	6	2024-04-07	FC_LC	PFPeS	175905-36-9	2706-91-4	U	ND	0.545	ng/L	0.369	L	AQUEOUS	SGS-AXYS	SGS AXYS METHOD MLA-110 Rev 02
JMDJ37	NWTS-3	6	2024-04-07	FC_LC	PFHxS	108427-53-8	355-46-4	J	1.61	0.542	ng/L	0.369	L	AQUEOUS	SGS-AXYS	SGS AXYS METHOD MLA-110 Rev 02
JMDJ37	NWTS-3	6	2024-04-07	FC_LC	PFHpS	146689-46-5	375-92-8	U	ND	0.542	ng/L	0.369	L	AQUEOUS	SGS-AXYS	SGS AXYS METHOD MLA-110 Rev 02
JMDJ37	NWTS-3	6	2024-04-07	FC_LC	PFOS	45298-90-6	1763-23-1	U	ND	0.542	ng/L	0.369	L	AQUEOUS	SGS-AXYS	SGS AXYS METHOD MLA-110 Rev 02
JMDJ37	NWTS-3	6	2024-04-07	FC_LC	PFNS	474511-07-4	68259-12-1	U	ND	0.542	ng/L	0.369	L	AQUEOUS	SGS-AXYS	SGS AXYS METHOD MLA-110 Rev 02
JMDJ37	NWTS-3	6	2024-04-07	FC_LC	PFDS	126105-34-8	335-77-3	U	ND	0.542	ng/L	0.369	L	AQUEOUS	SGS-AXYS	SGS AXYS METHOD MLA-110 Rev 02
JMDJ37	NWTS-3	6	2024-04-07	FC_LC	PFDoS	343629-43-6	79780-39-5	U	ND	0.542	ng/L	0.369	L	AQUEOUS	SGS-AXYS	SGS AXYS METHOD MLA-110 Rev 02
JMDJ37	NWTS-3	6	2024-04-07	FC_LC	4:2 FTS	414911-30-1	757124-72-4	U	ND	2.17	ng/L	0.369	L	AQUEOUS	SGS-AXYS	SGS AXYS METHOD MLA-110 Rev 02
JMDJ37	NWTS-3	6	2024-04-07	FC_LC	6:2 FTS	425670-75-3	27619-97-2	U	ND	1.95	ng/L	0.369	L	AQUEOUS	SGS-AXYS	SGS AXYS METHOD MLA-110 Rev 02
JMDJ37	NWTS-3	6	2024-04-07	FC_LC	8:2 FTS	481071-78-7	39108-34-4	U	ND	1.84	ng/L	0.369	L	AQUEOUS	SGS-AXYS	SGS AXYS METHOD MLA-110 Rev 02
JMDJ37	NWTS-3	6	2024-04-07	FC_LC	PFOSA	754-91-6	754-91-6	U	ND	0.542	ng/L	0.369	L	AQUEOUS	SGS-AXYS	SGS AXYS METHOD MLA-110 Rev 02
JMDJ37	NWTS-3	6	2024-04-07	FC_LC	N-MeFOSA	31506-32-8	31506-32-8	U	ND	0.542	ng/L	0.369	L	AQUEOUS	SGS-AXYS	SGS AXYS METHOD MLA-110 Rev 02
JMDJ37	NWTS-3	6	2024-04-07	FC_LC	N-EtFOSA	4151-50-2	4151-50-2	U	ND	1.52	ng/L	0.369	L	AQUEOUS	SGS-AXYS	SGS AXYS METHOD MLA-110 Rev 02
JMDJ37	NWTS-3	6	2024-04-07	FC_LC	MeFOSAA	2355-31-9	2355-31-9	U	ND	0.542	ng/L	0.369	L	AQUEOUS	SGS-AXYS	SGS AXYS METHOD MLA-110 Rev 02
JMDJ37	NWTS-3	6	2024-04-07	FC_LC	EtFOSAA	2991-50-6	2991-50-6	U	ND	0.542	ng/L	0.369	L	AQUEOUS	SGS-AXYS	SGS AXYS METHOD MLA-110 Rev 02
JMDJ37	NWTS-3	6	2024-04-07	FC_LC	N-MeFOSE	24448-09-7	24448-09-7	U	ND	5.42	ng/L	0.369	L	AQUEOUS	SGS-AXYS	SGS AXYS METHOD MLA-110 Rev 02
JMDJ37	NWTS-3	6	2024-04-07	FC_LC	N-EtFOSE	1691-99-2	1691-99-2	U	ND	5.42	ng/L	0.369	L	AQUEOUS	SGS-AXYS	SGS AXYS METHOD MLA-110 Rev 02
JMDJ37	NWTS-3	6	2024-04-07	FC_LC	HFPO-DA	122499-17-6	13252-13-6	U	ND	2.17	ng/L	0.369	L	AQUEOUS	SGS-AXYS	SGS AXYS METHOD MLA-110 Rev 02
JMDJ37	NWTS-3	6	2024-04-07	FC_LC	ADONA	2127366-90-7	919005-14-4	U	ND	2.17	ng/L	0.369	L	AQUEOUS	SGS-AXYS	SGS AXYS METHOD MLA-110 Rev 02
JMDJ37	NWTS-3	6	2024-04-07	FC_LC	9Cl-PF3ONS	1621485-21-9	756426-58-1	U	ND	2.17	ng/L	0.369	L	AQUEOUS	SGS-AXYS	SGS AXYS METHOD MLA-110 Rev 02
JMDJ37	NWTS-3	6	2024-04-07	FC_LC	11Cl-PF3OUdS	2196242-82-5	763051-92-9	U	ND	2.17	ng/L	0.369	L	AQUEOUS	SGS-AXYS	SGS AXYS METHOD MLA-110 Rev 02
JMDJ37	NWTS-3	6	2024-04-07	FC_LC	3:3 FTCA	1169706-83-5	356-02-5	U	ND	2.17	ng/L	0.369	L	AQUEOUS	SGS-AXYS	SGS AXYS METHOD MLA-110 Rev 02
JMDJ37	NWTS-3	6	2024-04-07	FC_LC	5:3 FTCA	1799325-94-2	914637-49-3	U	ND	13.5	ng/L	0.369	L	AQUEOUS	SGS-AXYS	SGS AXYS METHOD MLA-110 Rev 02
JMDJ37	NWTS-3	6	2024-04-07	FC_LC	7:3 FTCA	1799325-95-3	812-70-4	U	ND	13.5	ng/L	0.369	L	AQUEOUS	SGS-AXYS	SGS AXYS METHOD MLA-110 Rev 02
JMDJ37	NWTS-3	6	2024-04-07	FC_LC	PFEESA	220689-13-4	113507-82-7	U	ND	0.542	ng/L	0.369	L	AQUEOUS	SGS-AXYS	SGS AXYS METHOD MLA-110 Rev 02
JMDJ37	NWTS-3	6	2024-04-07	FC_LC	PFMPA	377-73-1	377-73-1	U	ND	1.08	ng/L	0.369	L	AQUEOUS	SGS-AXYS	SGS AXYS METHOD MLA-110 Rev 02
JMDJ37	NWTS-3	6	2024-04-07	FC_LC	PFMBA	1432017-36-1	863090-89-5	U	ND	0.542	ng/L	0.369	L	AQUEOUS	SGS-AXYS	SGS AXYS METHOD MLA-110 Rev 02
JMDJ37	NWTS-3	6	2024-04-07	FC_LC	NFDHA	39187-41-2	151772-58-6	U	ND	1.08	ng/L	0.369	L	AQUEOUS	SGS-AXYS	SGS AXYS METHOD MLA-110 Rev 02
DJKA48	NWTS-3	37	2024-04-07	FC_LC	PFBA	45048-62-2	375-22-4	NA	16.3	2.16	ng/L	0.375	L	AQUEOUS	SGS-AXYS	SGS AXYS METHOD MLA-110 Rev 02
DJKA48	NWTS-3	37	2024-04-07	FC_LC	PFPeA	45167-47-3	2706-90-3	J	2.37	1.08	ng/L	0.375	L	AQUEOUS	SGS-AXYS	SGS AXYS METHOD MLA-110 Rev 02
DJKA48	NWTS-3	37	2024-04-07	FC_LC	PFHxA	92612-52-7	307-24-4	J	1.06	0.541	ng/L	0.375	L	AQUEOUS	SGS-AXYS	SGS AXYS METHOD MLA-110 Rev 02
DJKA48	NWTS-3	37	2024-04-07	FC_LC	PFHpA	120885-29-2	375-85-9	U	ND	0.541	ng/L	0.375	L	AQUEOUS	SGS-AXYS	SGS AXYS METHOD MLA-110 Rev 02
DJKA48	NWTS-3	37	2024-04-07	FC_LC	PFOA	45285-51-6	335-67-1	U	ND	0.541	ng/L	0.375	L	AQUEOUS	SGS-AXYS	SGS AXYS METHOD MLA-110 Rev 02
DJKA48	NWTS-3	37	2024-04-07	FC_LC	PFNA	72007-68-2	375-95-1	U	ND	0.541	ng/L	0.375	L	AQUEOUS	SGS-AXYS	SGS AXYS METHOD MLA-110 Rev 02
DJKA48	NWTS-3	37	2024-04-07	FC_LC	PFDA	73829-36-4	335-76-2	U	ND	0.541	ng/L	0.375	L	AQUEOUS	SGS-AXYS	SGS AXYS METHOD MLA-110 Rev 02
DJKA48	NWTS-3	37	2024-04-07	FC_LC	PFUnA	196859-54-8	2058-94-8	U	ND	0.541	ng/L	0.375	L	AQUEOUS	SGS-AXYS	SGS AXYS METHOD MLA-110 Rev 02
DJKA48	NWTS-3	37	2024-04-07	FC_LC	PFDoA	171978-95-3	307-55-1	U	ND	0.433	ng/L	0.375	L	AQUEOUS	SGS-AXYS	SGS AXYS METHOD MLA-110 Rev 02
DJKA48	NWTS-3	37	2024-04-07	FC_LC	PFTrDA	862374-87-6	72629-94-8	U	ND	0.541	ng/L	0.375	L	AQUEOUS	SGS-AXYS	SGS AXYS METHOD MLA-110 Rev 02
DJKA48	NWTS-3	37	2024-04-07	FC_LC	PFTeDA	365971-87-5	376-06-7	U	ND	1.12	ng/L	0.375	L	AQUEOUS	SGS-AXYS	SGS AXYS METHOD MLA-110 Rev 02
DJKA48	NWTS-3	37	2024-04-07	FC_LC	PFBS	45187-15-3	375-73-5	J	1.33	0.541	ng/L	0.375	L	AQUEOUS	SGS-AXYS	SGS AXYS METHOD MLA-110 Rev 02
DJKA48	NWTS-3	37	2024-04-07	FC_LC	PFPeS	175905-36-9	2706-91-4	U	ND	0.544	ng/L	0.375	L	AQUEOUS	SGS-AXYS	SGS AXYS METHOD MLA-110 Rev 02
DJKA48	NWTS-3	37	2024-04-07	FC_LC	PFHxS	108427-53-8	355-46-4	U	ND	0.541	ng/L	0.375	L	AQUEOUS	SGS-AXYS	SGS AXYS METHOD MLA-110 Rev 02
DJKA48	NWTS-3	37	2024-04-07	FC_LC	PFHpS	146689-46-5	375-92-8	U	ND	0.541	ng/L	0.375	L	AQUEOUS	SGS-AXYS	SGS AXYS METHOD MLA-110 Rev 02
DJKA48	NWTS-3	37	2024-04-07	FC_LC	PFOS	45298-90-6	1763-23-1	U	ND	0.541	ng/L	0.375	L	AQUEOUS	SGS-AXYS	SGS AXYS METHOD MLA-110 Rev 02
DJKA48	NWTS-3	37	2024-04-07	FC_LC	PFNS	474511-07-4	68259-12-1	U	ND	0.541	ng/L	0.375	L	AQUEOUS	SGS-AXYS	SGS AXYS METHOD MLA-110 Rev 02
DJKA48	NWTS-3	37	2024-04-07	FC_LC	PFDS	126105-34-8	335-77-3	U	ND	0.541	ng/L	0.375	L	AQUEOUS	SGS-AXYS	SGS AXYS METHOD MLA-110 Rev 02
DJKA48	NWTS-3	37	2024-04-07	FC_LC	PFDoS	343629-43-6	79780-39-5	U	ND	0.541	ng/L	0.375	L	AQUEOUS	SGS-AXYS	SGS AXYS METHOD MLA-110 Rev 02
DJKA48	NWTS-3	37	2024-04-07	FC_LC	4:2 FTS	414911-30-1	757124-72-4	U	ND	2.16	ng/L	0.375	L	AQUEOUS	SGS-AXYS	SGS AXYS METHOD MLA-110 Rev 02
DJKA48	NWTS-3	37	2024-04-07	FC_LC	6:2 FTS	425670-75-3	27619-97-2	U	ND	1.95	ng/L	0.375	L	AQUEOUS	SGS-AXYS	SGS AXYS METHOD MLA-110 Rev 02
DJKA48	NWTS-3	37	2024-04-07	FC_LC	8:2 FTS	481071-78-7	39108-34-4	U	ND	1.84	ng/L	0.375	L	AQUEOUS	SGS-AXYS	SGS AXYS METHOD MLA-110 Rev 02
DJKA48	NWTS-3	37	2024-04-07	FC_LC	PFOSA	754-91-6	754-91-6	U	ND	0.541	ng/L	0.375	L	AQUEOUS	SGS-AXYS	SGS AXYS METHOD MLA-110 Rev 02
DJKA48	NWTS-3	37	2024-04-07	FC_LC	N-MeFOSA	31506-32-8	31506-32-8	U	ND	0.541	ng/L	0.375	L	AQUEOUS	SGS-AXYS	SGS AXYS METHOD MLA-110 Rev 02
DJKA48	NWTS-3	37	2024-04-07	FC_LC	N-EtFOSA	4151-50-2	4151-50-2	U	ND	1.51	ng/L	0.375	L	AQUEOUS	SGS-AXYS	SGS AXYS METHOD MLA-110 Rev 02
DJKA48	NWTS-3	37	2024-04-07	FC_LC	MeFOSAA	2355-31-9	2355-31-9	U	ND	0.541	ng/L	0.375	L	AQUEOUS	SGS-AXYS	SGS AXYS METHOD MLA-110 Rev 02
DJKA48	NWTS-3	37	2024-04-07	FC_LC	EtFOSAA	2991-50-6	2991-50-6	U	ND	0.541	ng/L	0.375	L	AQUEOUS	SGS-AXYS	SGS AXYS METHOD MLA-110 Rev 02
DJKA48	NWTS-3	37	2024-04-07	FC_LC	N-MeFOSE	24448-09-7	24448-09-7	U	ND	5.41	ng/L	0.375	L	AQUEOUS	SGS-AXYS	SGS AXYS METHOD MLA-110 Rev 02
DJKA48	NWTS-3	37	2024-04-07	FC_LC	N-EtFOSE	1691-99-2	1691-99-2	U	ND	5.41	ng/L	0.375	L	AQUEOUS	SGS-AXYS	SGS AXYS METHOD MLA-110 Rev 02
DJKA48	NWTS-3	37	2024-04-07	FC_LC	HFPO-DA	122499-17-6	13252-13-6	U	ND	2.16	ng/L	0.375	L	AQUEOUS	SGS-AXYS	SGS AXYS METHOD MLA-110 Rev 02
DJKA48	NWTS-3	37	2024-04-07	FC_LC	ADONA	2127366-90-7	919005-14-4	U	ND	2.16	ng/L	0.375	L	AQUEOUS	SGS-AXYS	SGS AXYS METHOD MLA-110 Rev 02
DJKA48	NWTS-3	37	2024-04-07	FC_LC	9Cl-PF3ONS	1621485-21-9	756426-58-1	U	ND	2.17	ng/L	0.375	L	AQUEOUS	SGS-AXYS	SGS AXYS METHOD MLA-110 Rev 02
DJKA48	NWTS-3	37	2024-04-07	FC_LC	11Cl-PF3OUdS	2196242-82-5	763051-92-9	U	ND	2.17	ng/L	0.375	L	AQUEOUS	SGS-AXYS	SGS AXYS METHOD MLA-110 Rev 02
DJKA48	NWTS-3	37	2024-04-07	FC_LC	3:3 FTCA	1169706-83-5	356-02-5	U	ND	2.16	ng/L	0.375	L	AQUEOUS	SGS-AXYS	SGS AXYS METHOD MLA-110 Rev 02
DJKA48	NWTS-3	37	2024-04-07	FC_LC	5:3 FTCA	1799325-94-2	914637-49-3	U	ND	13.5	ng/L	0.375	L	AQUEOUS	SGS-AXYS	SGS AXYS METHOD MLA-110 Rev 02
DJKA48	NWTS-3	37	2024-04-07	FC_LC	7:3 FTCA	1799325-95-3	812-70-4	U	ND	13.5	ng/L	0.375	L	AQUEOUS	SGS-AXYS	SGS AXYS METHOD MLA-110 Rev 02
DJKA48	NWTS-3	37	2024-04-07	FC_LC	PFEESA	220689-13-4	113507-82-7	U	ND	0.541	ng/L	0.375	L	AQUEOUS	SGS-AXYS	SGS AXYS METHOD MLA-110 Rev 02
DJKA48	NWTS-3	37	2024-04-07	FC_LC	PFMPA	377-73-1	377-73-1	U	ND	1.08	ng/L	0.375	L	AQUEOUS	SGS-AXYS	SGS AXYS METHOD MLA-110 Rev 02
DJKA48	NWTS-3	37	2024-04-07	FC_LC	PFMBA	1432017-36-1	863090-89-5	U	ND	0.541	ng/L	0.375	L	AQUEOUS	SGS-AXYS	SGS AXYS METHOD MLA-110 Rev 02
DJKA48	NWTS-3	37	2024-04-07	FC_LC	NFDHA	39187-41-2	151772-58-6	U	ND	1.08	ng/L	0.375	L	AQUEOUS	SGS-AXYS	SGS AXYS METHOD MLA-110 Rev 02
DJKA88	NWTS-3	200	2024-04-07	FC_LC	PFBA	45048-62-2	375-22-4	NA	17.2	1.92	ng/L	0.418	L	AQUEOUS	SGS-AXYS	SGS AXYS METHOD MLA-110 Rev 02
DJKA88	NWTS-3	200	2024-04-07	FC_LC	PFPeA	45167-47-3	2706-90-3	NA	4.29	0.958	ng/L	0.418	L	AQUEOUS	SGS-AXYS	SGS AXYS METHOD MLA-110 Rev 02
DJKA88	NWTS-3	200	2024-04-07	FC_LC	PFHxA	92612-52-7	307-24-4	U	ND	0.479	ng/L	0.418	L	AQUEOUS	SGS-AXYS	SGS AXYS METHOD MLA-110 Rev 02
DJKA88	NWTS-3	200	2024-04-07	FC_LC	PFHpA	120885-29-2	375-85-9	U	ND	0.479	ng/L	0.418	L	AQUEOUS	SGS-AXYS	SGS AXYS METHOD MLA-110 Rev 02
DJKA88	NWTS-3	200	2024-04-07	FC_LC	PFOA	45285-51-6	335-67-1	U	ND	0.479	ng/L	0.418	L	AQUEOUS	SGS-AXYS	SGS AXYS METHOD MLA-110 Rev 02
DJKA88	NWTS-3	200	2024-04-07	FC_LC	PFNA	72007-68-2	375-95-1	U	ND	0.479	ng/L	0.418	L	AQUEOUS	SGS-AXYS	SGS AXYS METHOD MLA-110 Rev 02
DJKA88	NWTS-3	200	2024-04-07	FC_LC	PFDA	73829-36-4	335-76-2	U	ND	0.479	ng/L	0.418	L	AQUEOUS	SGS-AXYS	SGS AXYS METHOD MLA-110 Rev 02
DJKA88	NWTS-3	200	2024-04-07	FC_LC	PFUnA	196859-54-8	2058-94-8	U	ND	0.479	ng/L	0.418	L	AQUEOUS	SGS-AXYS	SGS AXYS METHOD MLA-110 Rev 02
DJKA88	NWTS-3	200	2024-04-07	FC_LC	PFDoA	171978-95-3	307-55-1	U	ND	0.383	ng/L	0.418	L	AQUEOUS	SGS-AXYS	SGS AXYS METHOD MLA-110 Rev 02
DJKA88	NWTS-3	200	2024-04-07	FC_LC	PFTrDA	862374-87-6	72629-94-8	U	ND	0.479	ng/L	0.418	L	AQUEOUS	SGS-AXYS	SGS AXYS METHOD MLA-110 Rev 02
DJKA88	NWTS-3	200	2024-04-07	FC_LC	PFTeDA	365971-87-5	376-06-7	U	ND	0.479	ng/L	0.418	L	AQUEOUS	SGS-AXYS	SGS AXYS METHOD MLA-110 Rev 02
DJKA88	NWTS-3	200	2024-04-07	FC_LC	PFBS	45187-15-3	375-73-5	J	0.651	0.479	ng/L	0.418	L	AQUEOUS	SGS-AXYS	SGS AXYS METHOD MLA-110 Rev 02
DJKA88	NWTS-3	200	2024-04-07	FC_LC	PFPeS	175905-36-9	2706-91-4	U	ND	0.481	ng/L	0.418	L	AQUEOUS	SGS-AXYS	SGS AXYS METHOD MLA-110 Rev 02
DJKA88	NWTS-3	200	2024-04-07	FC_LC	PFHxS	108427-53-8	355-46-4	U	ND	0.479	ng/L	0.418	L	AQUEOUS	SGS-AXYS	SGS AXYS METHOD MLA-110 Rev 02
DJKA88	NWTS-3	200	2024-04-07	FC_LC	PFHpS	146689-46-5	375-92-8	U	ND	0.479	ng/L	0.418	L	AQUEOUS	SGS-AXYS	SGS AXYS METHOD MLA-110 Rev 02
DJKA88	NWTS-3	200	2024-04-07	FC_LC	PFOS	45298-90-6	1763-23-1	U	ND	0.479	ng/L	0.418	L	AQUEOUS	SGS-AXYS	SGS AXYS METHOD MLA-110 Rev 02
DJKA88	NWTS-3	200	2024-04-07	FC_LC	PFNS	474511-07-4	68259-12-1	U	ND	0.479	ng/L	0.418	L	AQUEOUS	SGS-AXYS	SGS AXYS METHOD MLA-110 Rev 02
DJKA88	NWTS-3	200	2024-04-07	FC_LC	PFDS	126105-34-8	335-77-3	U	ND	0.479	ng/L	0.418	L	AQUEOUS	SGS-AXYS	SGS AXYS METHOD MLA-110 Rev 02
DJKA88	NWTS-3	200	2024-04-07	FC_LC	PFDoS	343629-43-6	79780-39-5	U	ND	0.479	ng/L	0.418	L	AQUEOUS	SGS-AXYS	SGS AXYS METHOD MLA-110 Rev 02
DJKA88	NWTS-3	200	2024-04-07	FC_LC	4:2 FTS	414911-30-1	757124-72-4	U	ND	1.92	ng/L	0.418	L	AQUEOUS	SGS-AXYS	SGS AXYS METHOD MLA-110 Rev 02
DJKA88	NWTS-3	200	2024-04-07	FC_LC	6:2 FTS	425670-75-3	27619-97-2	U	ND	1.73	ng/L	0.418	L	AQUEOUS	SGS-AXYS	SGS AXYS METHOD MLA-110 Rev 02
DJKA88	NWTS-3	200	2024-04-07	FC_LC	8:2 FTS	481071-78-7	39108-34-4	U	ND	1.63	ng/L	0.418	L	AQUEOUS	SGS-AXYS	SGS AXYS METHOD MLA-110 Rev 02
DJKA88	NWTS-3	200	2024-04-07	FC_LC	PFOSA	754-91-6	754-91-6	U	ND	0.479	ng/L	0.418	L	AQUEOUS	SGS-AXYS	SGS AXYS METHOD MLA-110 Rev 02
DJKA88	NWTS-3	200	2024-04-07	FC_LC	N-MeFOSA	31506-32-8	31506-32-8	U	ND	0.479	ng/L	0.418	L	AQUEOUS	SGS-AXYS	SGS AXYS METHOD MLA-110 Rev 02
DJKA88	NWTS-3	200	2024-04-07	FC_LC	N-EtFOSA	4151-50-2	4151-50-2	U	ND	1.34	ng/L	0.418	L	AQUEOUS	SGS-AXYS	SGS AXYS METHOD MLA-110 Rev 02
DJKA88	NWTS-3	200	2024-04-07	FC_LC	MeFOSAA	2355-31-9	2355-31-9	U	ND	0.479	ng/L	0.418	L	AQUEOUS	SGS-AXYS	SGS AXYS METHOD MLA-110 Rev 02
DJKA88	NWTS-3	200	2024-04-07	FC_LC	EtFOSAA	2991-50-6	2991-50-6	U	ND	0.479	ng/L	0.418	L	AQUEOUS	SGS-AXYS	SGS AXYS METHOD MLA-110 Rev 02
DJKA88	NWTS-3	200	2024-04-07	FC_LC	N-MeFOSE	24448-09-7	24448-09-7	U	ND	4.79	ng/L	0.418	L	AQUEOUS	SGS-AXYS	SGS AXYS METHOD MLA-110 Rev 02
DJKA88	NWTS-3	200	2024-04-07	FC_LC	N-EtFOSE	1691-99-2	1691-99-2	U	ND	4.79	ng/L	0.418	L	AQUEOUS	SGS-AXYS	SGS AXYS METHOD MLA-110 Rev 02
DJKA88	NWTS-3	200	2024-04-07	FC_LC	HFPO-DA	122499-17-6	13252-13-6	U	ND	1.92	ng/L	0.418	L	AQUEOUS	SGS-AXYS	SGS AXYS METHOD MLA-110 Rev 02
DJKA88	NWTS-3	200	2024-04-07	FC_LC	ADONA	2127366-90-7	919005-14-4	U	ND	1.92	ng/L	0.418	L	AQUEOUS	SGS-AXYS	SGS AXYS METHOD MLA-110 Rev 02
DJKA88	NWTS-3	200	2024-04-07	FC_LC	9Cl-PF3ONS	1621485-21-9	756426-58-1	U	ND	1.92	ng/L	0.418	L	AQUEOUS	SGS-AXYS	SGS AXYS METHOD MLA-110 Rev 02
DJKA88	NWTS-3	200	2024-04-07	FC_LC	11Cl-PF3OUdS	2196242-82-5	763051-92-9	U	ND	1.92	ng/L	0.418	L	AQUEOUS	SGS-AXYS	SGS AXYS METHOD MLA-110 Rev 02
DJKA88	NWTS-3	200	2024-04-07	FC_LC	3:3 FTCA	1169706-83-5	356-02-5	U	ND	1.92	ng/L	0.418	L	AQUEOUS	SGS-AXYS	SGS AXYS METHOD MLA-110 Rev 02
DJKA88	NWTS-3	200	2024-04-07	FC_LC	5:3 FTCA	1799325-94-2	914637-49-3	U	ND	12	ng/L	0.418	L	AQUEOUS	SGS-AXYS	SGS AXYS METHOD MLA-110 Rev 02
DJKA88	NWTS-3	200	2024-04-07	FC_LC	7:3 FTCA	1799325-95-3	812-70-4	U	ND	12	ng/L	0.418	L	AQUEOUS	SGS-AXYS	SGS AXYS METHOD MLA-110 Rev 02
DJKA88	NWTS-3	200	2024-04-07	FC_LC	PFEESA	220689-13-4	113507-82-7	U	ND	0.479	ng/L	0.418	L	AQUEOUS	SGS-AXYS	SGS AXYS METHOD MLA-110 Rev 02
DJKA88	NWTS-3	200	2024-04-07	FC_LC	PFMPA	377-73-1	377-73-1	U	ND	0.958	ng/L	0.418	L	AQUEOUS	SGS-AXYS	SGS AXYS METHOD MLA-110 Rev 02
DJKA88	NWTS-3	200	2024-04-07	FC_LC	PFMBA	1432017-36-1	863090-89-5	U	ND	0.479	ng/L	0.418	L	AQUEOUS	SGS-AXYS	SGS AXYS METHOD MLA-110 Rev 02
DJKA88	NWTS-3	200	2024-04-07	FC_LC	NFDHA	39187-41-2	151772-58-6	U	ND	0.958	ng/L	0.418	L	AQUEOUS	SGS-AXYS	SGS AXYS METHOD MLA-110 Rev 02
DJKA112	NWTS-3	368	2024-04-07	FC_LC	PFBA	45048-62-2	375-22-4	NA	23.8	2.04	ng/L	0.392	L	AQUEOUS	SGS-AXYS	SGS AXYS METHOD MLA-110 Rev 02
DJKA112	NWTS-3	368	2024-04-07	FC_LC	PFPeA	45167-47-3	2706-90-3	J	1.45	1.02	ng/L	0.392	L	AQUEOUS	SGS-AXYS	SGS AXYS METHOD MLA-110 Rev 02
DJKA112	NWTS-3	368	2024-04-07	FC_LC	PFHxA	92612-52-7	307-24-4	U	ND	0.51	ng/L	0.392	L	AQUEOUS	SGS-AXYS	SGS AXYS METHOD MLA-110 Rev 02
DJKA112	NWTS-3	368	2024-04-07	FC_LC	PFHpA	120885-29-2	375-85-9	U	ND	0.51	ng/L	0.392	L	AQUEOUS	SGS-AXYS	SGS AXYS METHOD MLA-110 Rev 02
DJKA112	NWTS-3	368	2024-04-07	FC_LC	PFOA	45285-51-6	335-67-1	U	ND	0.51	ng/L	0.392	L	AQUEOUS	SGS-AXYS	SGS AXYS METHOD MLA-110 Rev 02
DJKA112	NWTS-3	368	2024-04-07	FC_LC	PFNA	72007-68-2	375-95-1	U	ND	0.51	ng/L	0.392	L	AQUEOUS	SGS-AXYS	SGS AXYS METHOD MLA-110 Rev 02
DJKA112	NWTS-3	368	2024-04-07	FC_LC	PFDA	73829-36-4	335-76-2	U	ND	0.51	ng/L	0.392	L	AQUEOUS	SGS-AXYS	SGS AXYS METHOD MLA-110 Rev 02
DJKA112	NWTS-3	368	2024-04-07	FC_LC	PFUnA	196859-54-8	2058-94-8	U	ND	0.51	ng/L	0.392	L	AQUEOUS	SGS-AXYS	SGS AXYS METHOD MLA-110 Rev 02
DJKA112	NWTS-3	368	2024-04-07	FC_LC	PFDoA	171978-95-3	307-55-1	U	ND	0.408	ng/L	0.392	L	AQUEOUS	SGS-AXYS	SGS AXYS METHOD MLA-110 Rev 02
DJKA112	NWTS-3	368	2024-04-07	FC_LC	PFTrDA	862374-87-6	72629-94-8	U	ND	0.51	ng/L	0.392	L	AQUEOUS	SGS-AXYS	SGS AXYS METHOD MLA-110 Rev 02
DJKA112	NWTS-3	368	2024-04-07	FC_LC	PFTeDA	365971-87-5	376-06-7	U	ND	0.51	ng/L	0.392	L	AQUEOUS	SGS-AXYS	SGS AXYS METHOD MLA-110 Rev 02
DJKA112	NWTS-3	368	2024-04-07	FC_LC	PFBS	45187-15-3	375-73-5	J	0.732	0.51	ng/L	0.392	L	AQUEOUS	SGS-AXYS	SGS AXYS METHOD MLA-110 Rev 02
DJKA112	NWTS-3	368	2024-04-07	FC_LC	PFPeS	175905-36-9	2706-91-4	U	ND	0.513	ng/L	0.392	L	AQUEOUS	SGS-AXYS	SGS AXYS METHOD MLA-110 Rev 02
DJKA112	NWTS-3	368	2024-04-07	FC_LC	PFHxS	108427-53-8	355-46-4	U	ND	0.51	ng/L	0.392	L	AQUEOUS	SGS-AXYS	SGS AXYS METHOD MLA-110 Rev 02
DJKA112	NWTS-3	368	2024-04-07	FC_LC	PFHpS	146689-46-5	375-92-8	U	ND	0.51	ng/L	0.392	L	AQUEOUS	SGS-AXYS	SGS AXYS METHOD MLA-110 Rev 02
DJKA112	NWTS-3	368	2024-04-07	FC_LC	PFOS	45298-90-6	1763-23-1	U	ND	0.51	ng/L	0.392	L	AQUEOUS	SGS-AXYS	SGS AXYS METHOD MLA-110 Rev 02
DJKA112	NWTS-3	368	2024-04-07	FC_LC	PFNS	474511-07-4	68259-12-1	U	ND	0.51	ng/L	0.392	L	AQUEOUS	SGS-AXYS	SGS AXYS METHOD MLA-110 Rev 02
DJKA112	NWTS-3	368	2024-04-07	FC_LC	PFDS	126105-34-8	335-77-3	U	ND	0.51	ng/L	0.392	L	AQUEOUS	SGS-AXYS	SGS AXYS METHOD MLA-110 Rev 02
DJKA112	NWTS-3	368	2024-04-07	FC_LC	PFDoS	343629-43-6	79780-39-5	U	ND	0.51	ng/L	0.392	L	AQUEOUS	SGS-AXYS	SGS AXYS METHOD MLA-110 Rev 02
DJKA112	NWTS-3	368	2024-04-07	FC_LC	4:2 FTS	414911-30-1	757124-72-4	U	ND	2.04	ng/L	0.392	L	AQUEOUS	SGS-AXYS	SGS AXYS METHOD MLA-110 Rev 02
DJKA112	NWTS-3	368	2024-04-07	FC_LC	6:2 FTS	425670-75-3	27619-97-2	U	ND	1.84	ng/L	0.392	L	AQUEOUS	SGS-AXYS	SGS AXYS METHOD MLA-110 Rev 02
DJKA112	NWTS-3	368	2024-04-07	FC_LC	8:2 FTS	481071-78-7	39108-34-4	U	ND	1.73	ng/L	0.392	L	AQUEOUS	SGS-AXYS	SGS AXYS METHOD MLA-110 Rev 02
DJKA112	NWTS-3	368	2024-04-07	FC_LC	PFOSA	754-91-6	754-91-6	U	ND	0.51	ng/L	0.392	L	AQUEOUS	SGS-AXYS	SGS AXYS METHOD MLA-110 Rev 02
DJKA112	NWTS-3	368	2024-04-07	FC_LC	N-MeFOSA	31506-32-8	31506-32-8	U	ND	0.51	ng/L	0.392	L	AQUEOUS	SGS-AXYS	SGS AXYS METHOD MLA-110 Rev 02
DJKA112	NWTS-3	368	2024-04-07	FC_LC	N-EtFOSA	4151-50-2	4151-50-2	U	ND	1.43	ng/L	0.392	L	AQUEOUS	SGS-AXYS	SGS AXYS METHOD MLA-110 Rev 02
DJKA112	NWTS-3	368	2024-04-07	FC_LC	MeFOSAA	2355-31-9	2355-31-9	U	ND	0.51	ng/L	0.392	L	AQUEOUS	SGS-AXYS	SGS AXYS METHOD MLA-110 Rev 02
DJKA112	NWTS-3	368	2024-04-07	FC_LC	EtFOSAA	2991-50-6	2991-50-6	U	ND	0.51	ng/L	0.392	L	AQUEOUS	SGS-AXYS	SGS AXYS METHOD MLA-110 Rev 02
DJKA112	NWTS-3	368	2024-04-07	FC_LC	N-MeFOSE	24448-09-7	24448-09-7	U	ND	5.1	ng/L	0.392	L	AQUEOUS	SGS-AXYS	SGS AXYS METHOD MLA-110 Rev 02
DJKA112	NWTS-3	368	2024-04-07	FC_LC	N-EtFOSE	1691-99-2	1691-99-2	U	ND	5.1	ng/L	0.392	L	AQUEOUS	SGS-AXYS	SGS AXYS METHOD MLA-110 Rev 02
DJKA112	NWTS-3	368	2024-04-07	FC_LC	HFPO-DA	122499-17-6	13252-13-6	U	ND	2.04	ng/L	0.392	L	AQUEOUS	SGS-AXYS	SGS AXYS METHOD MLA-110 Rev 02
DJKA112	NWTS-3	368	2024-04-07	FC_LC	ADONA	2127366-90-7	919005-14-4	U	ND	2.04	ng/L	0.392	L	AQUEOUS	SGS-AXYS	SGS AXYS METHOD MLA-110 Rev 02
DJKA112	NWTS-3	368	2024-04-07	FC_LC	9Cl-PF3ONS	1621485-21-9	756426-58-1	U	ND	2.05	ng/L	0.392	L	AQUEOUS	SGS-AXYS	SGS AXYS METHOD MLA-110 Rev 02
DJKA112	NWTS-3	368	2024-04-07	FC_LC	11Cl-PF3OUdS	2196242-82-5	763051-92-9	U	ND	2.04	ng/L	0.392	L	AQUEOUS	SGS-AXYS	SGS AXYS METHOD MLA-110 Rev 02
DJKA112	NWTS-3	368	2024-04-07	FC_LC	3:3 FTCA	1169706-83-5	356-02-5	U	ND	2.04	ng/L	0.392	L	AQUEOUS	SGS-AXYS	SGS AXYS METHOD MLA-110 Rev 02
DJKA112	NWTS-3	368	2024-04-07	FC_LC	5:3 FTCA	1799325-94-2	914637-49-3	U	ND	12.8	ng/L	0.392	L	AQUEOUS	SGS-AXYS	SGS AXYS METHOD MLA-110 Rev 02
DJKA112	NWTS-3	368	2024-04-07	FC_LC	7:3 FTCA	1799325-95-3	812-70-4	U	ND	12.8	ng/L	0.392	L	AQUEOUS	SGS-AXYS	SGS AXYS METHOD MLA-110 Rev 02
DJKA112	NWTS-3	368	2024-04-07	FC_LC	PFEESA	220689-13-4	113507-82-7	U	ND	0.51	ng/L	0.392	L	AQUEOUS	SGS-AXYS	SGS AXYS METHOD MLA-110 Rev 02
DJKA112	NWTS-3	368	2024-04-07	FC_LC	PFMPA	377-73-1	377-73-1	U	ND	1.02	ng/L	0.392	L	AQUEOUS	SGS-AXYS	SGS AXYS METHOD MLA-110 Rev 02
DJKA112	NWTS-3	368	2024-04-07	FC_LC	PFMBA	1432017-36-1	863090-89-5	U	ND	0.51	ng/L	0.392	L	AQUEOUS	SGS-AXYS	SGS AXYS METHOD MLA-110 Rev 02
DJKA112	NWTS-3	368	2024-04-07	FC_LC	NFDHA	39187-41-2	151772-58-6	U	ND	1.02	ng/L	0.392	L	AQUEOUS	SGS-AXYS	SGS AXYS METHOD MLA-110 Rev 02
JMDJ13	NWTS-1	1	2024-05-27	POSTOXIDATION	PFBA	45048-62-2	375-22-4	J	18.2	12.4	ng/L	0.0645	L	AQUEOUS	SGS-AXYS	SGS AXYS METHOD MLA-111 Rev 03
JMDJ13	NWTS-1	1	2024-05-27	POSTOXIDATION	PFPeA	45167-47-3	2706-90-3	B J	12.9	6.2	ng/L	0.0645	L	AQUEOUS	SGS-AXYS	SGS AXYS METHOD MLA-111 Rev 03
JMDJ13	NWTS-1	1	2024-05-27	POSTOXIDATION	PFHxA	92612-52-7	307-24-4	B J	8.65	3.1	ng/L	0.0645	L	AQUEOUS	SGS-AXYS	SGS AXYS METHOD MLA-111 Rev 03
JMDJ13	NWTS-1	1	2024-05-27	POSTOXIDATION	PFHpA	120885-29-2	375-85-9	U	ND	3.1	ng/L	0.0645	L	AQUEOUS	SGS-AXYS	SGS AXYS METHOD MLA-111 Rev 03
JMDJ13	NWTS-1	1	2024-05-27	POSTOXIDATION	PFOA	45285-51-6	335-67-1	J	3.16	3.1	ng/L	0.0645	L	AQUEOUS	SGS-AXYS	SGS AXYS METHOD MLA-111 Rev 03
JMDJ13	NWTS-1	1	2024-05-27	POSTOXIDATION	PFNA	72007-68-2	375-95-1	U	ND	3.1	ng/L	0.0645	L	AQUEOUS	SGS-AXYS	SGS AXYS METHOD MLA-111 Rev 03
JMDJ13	NWTS-1	1	2024-05-27	POSTOXIDATION	PFDA	73829-36-4	335-76-2	U	ND	3.1	ng/L	0.0645	L	AQUEOUS	SGS-AXYS	SGS AXYS METHOD MLA-111 Rev 03
JMDJ13	NWTS-1	1	2024-05-27	POSTOXIDATION	PFUnA	196859-54-8	2058-94-8	U	ND	3.1	ng/L	0.0645	L	AQUEOUS	SGS-AXYS	SGS AXYS METHOD MLA-111 Rev 03
JMDJ13	NWTS-1	1	2024-05-27	POSTOXIDATION	PFDoA	171978-95-3	307-55-1	U	ND	2.48	ng/L	0.0645	L	AQUEOUS	SGS-AXYS	SGS AXYS METHOD MLA-111 Rev 03
JMDJ13	NWTS-1	1	2024-05-27	POSTOXIDATION	PFTrDA	862374-87-6	72629-94-8	U	ND	3.1	ng/L	0.0645	L	AQUEOUS	SGS-AXYS	SGS AXYS METHOD MLA-111 Rev 03
JMDJ13	NWTS-1	1	2024-05-27	POSTOXIDATION	PFTeDA	365971-87-5	376-06-7	U	ND	3.1	ng/L	0.0645	L	AQUEOUS	SGS-AXYS	SGS AXYS METHOD MLA-111 Rev 03
JMDJ13	NWTS-1	1	2024-05-27	POSTOXIDATION	PFBS	45187-15-3	375-73-5	U	ND	3.1	ng/L	0.0645	L	AQUEOUS	SGS-AXYS	SGS AXYS METHOD MLA-111 Rev 03
JMDJ13	NWTS-1	1	2024-05-27	POSTOXIDATION	PFPeS	175905-36-9	2706-91-4	U	ND	3.12	ng/L	0.0645	L	AQUEOUS	SGS-AXYS	SGS AXYS METHOD MLA-111 Rev 03
JMDJ13	NWTS-1	1	2024-05-27	POSTOXIDATION	PFHxS	108427-53-8	355-46-4	U	ND	3.1	ng/L	0.0645	L	AQUEOUS	SGS-AXYS	SGS AXYS METHOD MLA-111 Rev 03
JMDJ13	NWTS-1	1	2024-05-27	POSTOXIDATION	PFHpS	146689-46-5	375-92-8	U	ND	3.1	ng/L	0.0645	L	AQUEOUS	SGS-AXYS	SGS AXYS METHOD MLA-111 Rev 03
JMDJ13	NWTS-1	1	2024-05-27	POSTOXIDATION	PFOS	45298-90-6	1763-23-1	B J	3.54	3.1	ng/L	0.0645	L	AQUEOUS	SGS-AXYS	SGS AXYS METHOD MLA-111 Rev 03
JMDJ13	NWTS-1	1	2024-05-27	POSTOXIDATION	PFNS	474511-07-4	68259-12-1	U	ND	3.1	ng/L	0.0645	L	AQUEOUS	SGS-AXYS	SGS AXYS METHOD MLA-111 Rev 03
JMDJ13	NWTS-1	1	2024-05-27	POSTOXIDATION	PFDS	126105-34-8	335-77-3	U	ND	3.1	ng/L	0.0645	L	AQUEOUS	SGS-AXYS	SGS AXYS METHOD MLA-111 Rev 03
JMDJ13	NWTS-1	1	2024-05-27	POSTOXIDATION	PFDoS	343629-43-6	79780-39-5	U	ND	3.1	ng/L	0.0645	L	AQUEOUS	SGS-AXYS	SGS AXYS METHOD MLA-111 Rev 03
JMDJ13	NWTS-1	1	2024-05-27	POSTOXIDATION	4:2 FTS	414911-30-1	757124-72-4	U	ND	12.4	ng/L	0.0645	L	AQUEOUS	SGS-AXYS	SGS AXYS METHOD MLA-111 Rev 03
JMDJ13	NWTS-1	1	2024-05-27	POSTOXIDATION	6:2 FTS	425670-75-3	27619-97-2	U	ND	11.2	ng/L	0.0645	L	AQUEOUS	SGS-AXYS	SGS AXYS METHOD MLA-111 Rev 03
JMDJ13	NWTS-1	1	2024-05-27	POSTOXIDATION	8:2 FTS	481071-78-7	39108-34-4	U	ND	10.5	ng/L	0.0645	L	AQUEOUS	SGS-AXYS	SGS AXYS METHOD MLA-111 Rev 03
JMDJ13	NWTS-1	1	2024-05-27	POSTOXIDATION	PFOSA	754-91-6	754-91-6	U	ND	3.1	ng/L	0.0645	L	AQUEOUS	SGS-AXYS	SGS AXYS METHOD MLA-111 Rev 03
JMDJ13	NWTS-1	1	2024-05-27	POSTOXIDATION	N-MeFOSA	31506-32-8	31506-32-8	U	ND	3.1	ng/L	0.0645	L	AQUEOUS	SGS-AXYS	SGS AXYS METHOD MLA-111 Rev 03
JMDJ13	NWTS-1	1	2024-05-27	POSTOXIDATION	N-EtFOSA	4151-50-2	4151-50-2	U	ND	8.68	ng/L	0.0645	L	AQUEOUS	SGS-AXYS	SGS AXYS METHOD MLA-111 Rev 03
JMDJ13	NWTS-1	1	2024-05-27	POSTOXIDATION	MeFOSAA	2355-31-9	2355-31-9	U	ND	3.1	ng/L	0.0645	L	AQUEOUS	SGS-AXYS	SGS AXYS METHOD MLA-111 Rev 03
JMDJ13	NWTS-1	1	2024-05-27	POSTOXIDATION	EtFOSAA	2991-50-6	2991-50-6	U	ND	3.1	ng/L	0.0645	L	AQUEOUS	SGS-AXYS	SGS AXYS METHOD MLA-111 Rev 03
JMDJ13	NWTS-1	1	2024-05-27	POSTOXIDATION	N-MeFOSE	24448-09-7	24448-09-7	U	ND	31	ng/L	0.0645	L	AQUEOUS	SGS-AXYS	SGS AXYS METHOD MLA-111 Rev 03
JMDJ13	NWTS-1	1	2024-05-27	POSTOXIDATION	N-EtFOSE	1691-99-2	1691-99-2	U	ND	31	ng/L	0.0645	L	AQUEOUS	SGS-AXYS	SGS AXYS METHOD MLA-111 Rev 03
JMDJ13	NWTS-1	1	2024-05-27	POSTOXIDATION	3:3 FTCA	1169706-83-5	356-02-5	U	ND	12.4	ng/L	0.0645	L	AQUEOUS	SGS-AXYS	SGS AXYS METHOD MLA-111 Rev 03
JMDJ13	NWTS-1	1	2024-05-27	POSTOXIDATION	5:3 FTCA	1799325-94-2	914637-49-3	U	ND	77.5	ng/L	0.0645	L	AQUEOUS	SGS-AXYS	SGS AXYS METHOD MLA-111 Rev 03
JMDJ13	NWTS-1	1	2024-05-27	POSTOXIDATION	7:3 FTCA	1799325-95-3	812-70-4	U	ND	77.5	ng/L	0.0645	L	AQUEOUS	SGS-AXYS	SGS AXYS METHOD MLA-111 Rev 03
JMDJ06	NWTS-2	1	2024-05-27	POSTOXIDATION	PFBA	45048-62-2	375-22-4	J	19.2	11.5	ng/L	0.0696	L	AQUEOUS	SGS-AXYS	SGS AXYS METHOD MLA-111 Rev 03
JMDJ06	NWTS-2	1	2024-05-27	POSTOXIDATION	PFPeA	45167-47-3	2706-90-3	B J	8.46	5.75	ng/L	0.0696	L	AQUEOUS	SGS-AXYS	SGS AXYS METHOD MLA-111 Rev 03
JMDJ06	NWTS-2	1	2024-05-27	POSTOXIDATION	PFHxA	92612-52-7	307-24-4	B J	6.22	2.87	ng/L	0.0696	L	AQUEOUS	SGS-AXYS	SGS AXYS METHOD MLA-111 Rev 03
JMDJ06	NWTS-2	1	2024-05-27	POSTOXIDATION	PFHpA	120885-29-2	375-85-9	U	ND	2.87	ng/L	0.0696	L	AQUEOUS	SGS-AXYS	SGS AXYS METHOD MLA-111 Rev 03
JMDJ06	NWTS-2	1	2024-05-27	POSTOXIDATION	PFOA	45285-51-6	335-67-1	J	3.6	2.87	ng/L	0.0696	L	AQUEOUS	SGS-AXYS	SGS AXYS METHOD MLA-111 Rev 03
JMDJ06	NWTS-2	1	2024-05-27	POSTOXIDATION	PFNA	72007-68-2	375-95-1	U	ND	2.87	ng/L	0.0696	L	AQUEOUS	SGS-AXYS	SGS AXYS METHOD MLA-111 Rev 03
JMDJ06	NWTS-2	1	2024-05-27	POSTOXIDATION	PFDA	73829-36-4	335-76-2	U	ND	2.87	ng/L	0.0696	L	AQUEOUS	SGS-AXYS	SGS AXYS METHOD MLA-111 Rev 03
JMDJ06	NWTS-2	1	2024-05-27	POSTOXIDATION	PFUnA	196859-54-8	2058-94-8	U	ND	2.87	ng/L	0.0696	L	AQUEOUS	SGS-AXYS	SGS AXYS METHOD MLA-111 Rev 03
JMDJ06	NWTS-2	1	2024-05-27	POSTOXIDATION	PFDoA	171978-95-3	307-55-1	U	ND	2.3	ng/L	0.0696	L	AQUEOUS	SGS-AXYS	SGS AXYS METHOD MLA-111 Rev 03
JMDJ06	NWTS-2	1	2024-05-27	POSTOXIDATION	PFTrDA	862374-87-6	72629-94-8	U	ND	2.87	ng/L	0.0696	L	AQUEOUS	SGS-AXYS	SGS AXYS METHOD MLA-111 Rev 03
JMDJ06	NWTS-2	1	2024-05-27	POSTOXIDATION	PFTeDA	365971-87-5	376-06-7	U	ND	2.87	ng/L	0.0696	L	AQUEOUS	SGS-AXYS	SGS AXYS METHOD MLA-111 Rev 03
JMDJ06	NWTS-2	1	2024-05-27	POSTOXIDATION	PFBS	45187-15-3	375-73-5	U	ND	2.87	ng/L	0.0696	L	AQUEOUS	SGS-AXYS	SGS AXYS METHOD MLA-111 Rev 03
JMDJ06	NWTS-2	1	2024-05-27	POSTOXIDATION	PFPeS	175905-36-9	2706-91-4	U	ND	2.89	ng/L	0.0696	L	AQUEOUS	SGS-AXYS	SGS AXYS METHOD MLA-111 Rev 03
JMDJ06	NWTS-2	1	2024-05-27	POSTOXIDATION	PFHxS	108427-53-8	355-46-4	U	ND	2.87	ng/L	0.0696	L	AQUEOUS	SGS-AXYS	SGS AXYS METHOD MLA-111 Rev 03
JMDJ06	NWTS-2	1	2024-05-27	POSTOXIDATION	PFHpS	146689-46-5	375-92-8	U	ND	2.87	ng/L	0.0696	L	AQUEOUS	SGS-AXYS	SGS AXYS METHOD MLA-111 Rev 03
JMDJ06	NWTS-2	1	2024-05-27	POSTOXIDATION	PFOS	45298-90-6	1763-23-1	B J	3.44	2.87	ng/L	0.0696	L	AQUEOUS	SGS-AXYS	SGS AXYS METHOD MLA-111 Rev 03
JMDJ06	NWTS-2	1	2024-05-27	POSTOXIDATION	PFNS	474511-07-4	68259-12-1	U	ND	2.87	ng/L	0.0696	L	AQUEOUS	SGS-AXYS	SGS AXYS METHOD MLA-111 Rev 03
JMDJ06	NWTS-2	1	2024-05-27	POSTOXIDATION	PFDS	126105-34-8	335-77-3	U	ND	2.87	ng/L	0.0696	L	AQUEOUS	SGS-AXYS	SGS AXYS METHOD MLA-111 Rev 03
JMDJ06	NWTS-2	1	2024-05-27	POSTOXIDATION	PFDoS	343629-43-6	79780-39-5	U	ND	2.87	ng/L	0.0696	L	AQUEOUS	SGS-AXYS	SGS AXYS METHOD MLA-111 Rev 03
JMDJ06	NWTS-2	1	2024-05-27	POSTOXIDATION	4:2 FTS	414911-30-1	757124-72-4	U	ND	11.5	ng/L	0.0696	L	AQUEOUS	SGS-AXYS	SGS AXYS METHOD MLA-111 Rev 03
JMDJ06	NWTS-2	1	2024-05-27	POSTOXIDATION	6:2 FTS	425670-75-3	27619-97-2	U	ND	10.4	ng/L	0.0696	L	AQUEOUS	SGS-AXYS	SGS AXYS METHOD MLA-111 Rev 03
JMDJ06	NWTS-2	1	2024-05-27	POSTOXIDATION	8:2 FTS	481071-78-7	39108-34-4	U	ND	9.77	ng/L	0.0696	L	AQUEOUS	SGS-AXYS	SGS AXYS METHOD MLA-111 Rev 03
JMDJ06	NWTS-2	1	2024-05-27	POSTOXIDATION	PFOSA	754-91-6	754-91-6	U	ND	2.87	ng/L	0.0696	L	AQUEOUS	SGS-AXYS	SGS AXYS METHOD MLA-111 Rev 03
JMDJ06	NWTS-2	1	2024-05-27	POSTOXIDATION	N-MeFOSA	31506-32-8	31506-32-8	U	ND	2.87	ng/L	0.0696	L	AQUEOUS	SGS-AXYS	SGS AXYS METHOD MLA-111 Rev 03
JMDJ06	NWTS-2	1	2024-05-27	POSTOXIDATION	N-EtFOSA	4151-50-2	4151-50-2	U	ND	8.05	ng/L	0.0696	L	AQUEOUS	SGS-AXYS	SGS AXYS METHOD MLA-111 Rev 03
JMDJ06	NWTS-2	1	2024-05-27	POSTOXIDATION	MeFOSAA	2355-31-9	2355-31-9	U	ND	2.87	ng/L	0.0696	L	AQUEOUS	SGS-AXYS	SGS AXYS METHOD MLA-111 Rev 03
JMDJ06	NWTS-2	1	2024-05-27	POSTOXIDATION	EtFOSAA	2991-50-6	2991-50-6	U	ND	2.87	ng/L	0.0696	L	AQUEOUS	SGS-AXYS	SGS AXYS METHOD MLA-111 Rev 03
JMDJ06	NWTS-2	1	2024-05-27	POSTOXIDATION	N-MeFOSE	24448-09-7	24448-09-7	U	ND	28.7	ng/L	0.0696	L	AQUEOUS	SGS-AXYS	SGS AXYS METHOD MLA-111 Rev 03
JMDJ06	NWTS-2	1	2024-05-27	POSTOXIDATION	N-EtFOSE	1691-99-2	1691-99-2	U	ND	28.7	ng/L	0.0696	L	AQUEOUS	SGS-AXYS	SGS AXYS METHOD MLA-111 Rev 03
JMDJ06	NWTS-2	1	2024-05-27	POSTOXIDATION	3:3 FTCA	1169706-83-5	356-02-5	U	ND	11.5	ng/L	0.0696	L	AQUEOUS	SGS-AXYS	SGS AXYS METHOD MLA-111 Rev 03
JMDJ06	NWTS-2	1	2024-05-27	POSTOXIDATION	5:3 FTCA	1799325-94-2	914637-49-3	U	ND	71.8	ng/L	0.0696	L	AQUEOUS	SGS-AXYS	SGS AXYS METHOD MLA-111 Rev 03
JMDJ06	NWTS-2	1	2024-05-27	POSTOXIDATION	7:3 FTCA	1799325-95-3	812-70-4	U	ND	71.8	ng/L	0.0696	L	AQUEOUS	SGS-AXYS	SGS AXYS METHOD MLA-111 Rev 03
JMDJ07	NWTS-3	1	2024-05-27	POSTOXIDATION	PFBA	45048-62-2	375-22-4	J	28	11.8	ng/L	0.0681	L	AQUEOUS	SGS-AXYS	SGS AXYS METHOD MLA-111 Rev 03
JMDJ07	NWTS-3	1	2024-05-27	POSTOXIDATION	PFPeA	45167-47-3	2706-90-3	B J	19.1	5.88	ng/L	0.0681	L	AQUEOUS	SGS-AXYS	SGS AXYS METHOD MLA-111 Rev 03
JMDJ07	NWTS-3	1	2024-05-27	POSTOXIDATION	PFHxA	92612-52-7	307-24-4	B J	11.1	2.94	ng/L	0.0681	L	AQUEOUS	SGS-AXYS	SGS AXYS METHOD MLA-111 Rev 03
JMDJ07	NWTS-3	1	2024-05-27	POSTOXIDATION	PFHpA	120885-29-2	375-85-9	J	6.53	2.94	ng/L	0.0681	L	AQUEOUS	SGS-AXYS	SGS AXYS METHOD MLA-111 Rev 03
JMDJ07	NWTS-3	1	2024-05-27	POSTOXIDATION	PFOA	45285-51-6	335-67-1	J	9.15	2.94	ng/L	0.0681	L	AQUEOUS	SGS-AXYS	SGS AXYS METHOD MLA-111 Rev 03
JMDJ07	NWTS-3	1	2024-05-27	POSTOXIDATION	PFNA	72007-68-2	375-95-1	U	ND	2.94	ng/L	0.0681	L	AQUEOUS	SGS-AXYS	SGS AXYS METHOD MLA-111 Rev 03
JMDJ07	NWTS-3	1	2024-05-27	POSTOXIDATION	PFDA	73829-36-4	335-76-2	U	ND	2.94	ng/L	0.0681	L	AQUEOUS	SGS-AXYS	SGS AXYS METHOD MLA-111 Rev 03
JMDJ07	NWTS-3	1	2024-05-27	POSTOXIDATION	PFUnA	196859-54-8	2058-94-8	U	ND	2.94	ng/L	0.0681	L	AQUEOUS	SGS-AXYS	SGS AXYS METHOD MLA-111 Rev 03
JMDJ07	NWTS-3	1	2024-05-27	POSTOXIDATION	PFDoA	171978-95-3	307-55-1	U	ND	2.35	ng/L	0.0681	L	AQUEOUS	SGS-AXYS	SGS AXYS METHOD MLA-111 Rev 03
JMDJ07	NWTS-3	1	2024-05-27	POSTOXIDATION	PFTrDA	862374-87-6	72629-94-8	U	ND	2.94	ng/L	0.0681	L	AQUEOUS	SGS-AXYS	SGS AXYS METHOD MLA-111 Rev 03
JMDJ07	NWTS-3	1	2024-05-27	POSTOXIDATION	PFTeDA	365971-87-5	376-06-7	U	ND	2.94	ng/L	0.0681	L	AQUEOUS	SGS-AXYS	SGS AXYS METHOD MLA-111 Rev 03
JMDJ07	NWTS-3	1	2024-05-27	POSTOXIDATION	PFBS	45187-15-3	375-73-5	U	ND	2.94	ng/L	0.0681	L	AQUEOUS	SGS-AXYS	SGS AXYS METHOD MLA-111 Rev 03
JMDJ07	NWTS-3	1	2024-05-27	POSTOXIDATION	PFPeS	175905-36-9	2706-91-4	U	ND	2.95	ng/L	0.0681	L	AQUEOUS	SGS-AXYS	SGS AXYS METHOD MLA-111 Rev 03
JMDJ07	NWTS-3	1	2024-05-27	POSTOXIDATION	PFHxS	108427-53-8	355-46-4	U	ND	2.94	ng/L	0.0681	L	AQUEOUS	SGS-AXYS	SGS AXYS METHOD MLA-111 Rev 03
JMDJ07	NWTS-3	1	2024-05-27	POSTOXIDATION	PFHpS	146689-46-5	375-92-8	U	ND	2.94	ng/L	0.0681	L	AQUEOUS	SGS-AXYS	SGS AXYS METHOD MLA-111 Rev 03
JMDJ07	NWTS-3	1	2024-05-27	POSTOXIDATION	PFOS	45298-90-6	1763-23-1	B J	4.5	2.94	ng/L	0.0681	L	AQUEOUS	SGS-AXYS	SGS AXYS METHOD MLA-111 Rev 03
JMDJ07	NWTS-3	1	2024-05-27	POSTOXIDATION	PFNS	474511-07-4	68259-12-1	U	ND	2.94	ng/L	0.0681	L	AQUEOUS	SGS-AXYS	SGS AXYS METHOD MLA-111 Rev 03
JMDJ07	NWTS-3	1	2024-05-27	POSTOXIDATION	PFDS	126105-34-8	335-77-3	U	ND	2.94	ng/L	0.0681	L	AQUEOUS	SGS-AXYS	SGS AXYS METHOD MLA-111 Rev 03
JMDJ07	NWTS-3	1	2024-05-27	POSTOXIDATION	PFDoS	343629-43-6	79780-39-5	U	ND	2.94	ng/L	0.0681	L	AQUEOUS	SGS-AXYS	SGS AXYS METHOD MLA-111 Rev 03
JMDJ07	NWTS-3	1	2024-05-27	POSTOXIDATION	4:2 FTS	414911-30-1	757124-72-4	U	ND	11.8	ng/L	0.0681	L	AQUEOUS	SGS-AXYS	SGS AXYS METHOD MLA-111 Rev 03
JMDJ07	NWTS-3	1	2024-05-27	POSTOXIDATION	6:2 FTS	425670-75-3	27619-97-2	U	ND	10.6	ng/L	0.0681	L	AQUEOUS	SGS-AXYS	SGS AXYS METHOD MLA-111 Rev 03
JMDJ07	NWTS-3	1	2024-05-27	POSTOXIDATION	8:2 FTS	481071-78-7	39108-34-4	U	ND	9.99	ng/L	0.0681	L	AQUEOUS	SGS-AXYS	SGS AXYS METHOD MLA-111 Rev 03
JMDJ07	NWTS-3	1	2024-05-27	POSTOXIDATION	PFOSA	754-91-6	754-91-6	U	ND	2.94	ng/L	0.0681	L	AQUEOUS	SGS-AXYS	SGS AXYS METHOD MLA-111 Rev 03
JMDJ07	NWTS-3	1	2024-05-27	POSTOXIDATION	N-MeFOSA	31506-32-8	31506-32-8	U	ND	2.94	ng/L	0.0681	L	AQUEOUS	SGS-AXYS	SGS AXYS METHOD MLA-111 Rev 03
JMDJ07	NWTS-3	1	2024-05-27	POSTOXIDATION	N-EtFOSA	4151-50-2	4151-50-2	U	ND	8.23	ng/L	0.0681	L	AQUEOUS	SGS-AXYS	SGS AXYS METHOD MLA-111 Rev 03
JMDJ07	NWTS-3	1	2024-05-27	POSTOXIDATION	MeFOSAA	2355-31-9	2355-31-9	U	ND	2.94	ng/L	0.0681	L	AQUEOUS	SGS-AXYS	SGS AXYS METHOD MLA-111 Rev 03
JMDJ07	NWTS-3	1	2024-05-27	POSTOXIDATION	EtFOSAA	2991-50-6	2991-50-6	U	ND	2.94	ng/L	0.0681	L	AQUEOUS	SGS-AXYS	SGS AXYS METHOD MLA-111 Rev 03
JMDJ07	NWTS-3	1	2024-05-27	POSTOXIDATION	N-MeFOSE	24448-09-7	24448-09-7	U	ND	29.4	ng/L	0.0681	L	AQUEOUS	SGS-AXYS	SGS AXYS METHOD MLA-111 Rev 03
JMDJ07	NWTS-3	1	2024-05-27	POSTOXIDATION	N-EtFOSE	1691-99-2	1691-99-2	U	ND	29.4	ng/L	0.0681	L	AQUEOUS	SGS-AXYS	SGS AXYS METHOD MLA-111 Rev 03
JMDJ07	NWTS-3	1	2024-05-27	POSTOXIDATION	3:3 FTCA	1169706-83-5	356-02-5	U	ND	11.8	ng/L	0.0681	L	AQUEOUS	SGS-AXYS	SGS AXYS METHOD MLA-111 Rev 03
JMDJ07	NWTS-3	1	2024-05-27	POSTOXIDATION	5:3 FTCA	1799325-94-2	914637-49-3	U	ND	73.5	ng/L	0.0681	L	AQUEOUS	SGS-AXYS	SGS AXYS METHOD MLA-111 Rev 03
JMDJ07	NWTS-3	1	2024-05-27	POSTOXIDATION	7:3 FTCA	1799325-95-3	812-70-4	U	ND	73.5	ng/L	0.0681	L	AQUEOUS	SGS-AXYS	SGS AXYS METHOD MLA-111 Rev 03

## Sheet: METADATA
FIELD	DESCRIPTION
SAMPLE_ID	Unique sample identifier.
WELL_ID	Description of time series well or alternate sampling location.
PROD_DAYS	Number of days the time series well had been producing. NA, No data.
ANALYSIS_DATE	Date of analysis in YYYY-MM-DD format.
ANALYSIS	Type of per- and polyfluoroalkyl substances (PFAS) analysis. FC_LC, Targeted analysis by EPA Draft 1633 method; POSTOXIDATION, Total oxidizable precursor (TOP) analysis.
COMPOUND	Compound abbreviation. See Table S1.
CAS_NO_1	First Chemical Abstract Service number. There can be more than one CAS number associated with each compound due to the ionized and non-ionized forms. NA, No data.
CAS_NO_2	Second Chemical Abstract Service number. There can be more than one CAS number associated with each compound due to the ionized and non-ionized forms. NA, No data.
LAB_FLAG	Flags provided by the laboratories to denote qualifiers on the data. NA, No Flags; J, Result is above the minimum detection limit, but below the limit of quantitation; R, Peak detected but did not meet quantification criteria, result reported represents the estimated maximum possible concentration; U, Analyte not detected; B, Analyte found in sample and the associated blank, V, Surrogate recovery…
CONC_FOUND	Concentration of individual per- and polyfluoroalkyl substances (PFAS) found in nanograms per liter (ng/L). ND, Not detected.
DETECTION_LIMIT	Detection limit of the analyte in nanograms per liter (ng/L). NA, No data.
UNIT	Units of CONC_FOUND and DETECTION_LIMIT.
SAMPLE_SIZE	Sample volume extracted for per- and polyfluoroalkyl substances (PFAS) analysis in liters (L).
SAMPLE_SIZE_UNIT	Units for SAMPLE_SIZE.
MATRIX	Samples were in an aqueous matrix.
LABORATORY	Contract laboratory that performed the per- and polyfluoroalkyl substances analyses. SGS-Orlando, SGS-Orlando laboratory in Orlando, FL, USA; SGS-AXYS, SGS-AXYS laboratory in Sindney, BC, Canada.
METHOD	Method use for per- and polyfluoroalkyl substances (PFAS) analysis. EPA DRAFT 1633, EPA Draft 1633 method for PFAS; SGS AXYS METHOD MLA-110 Rev 02, EPA Draft 1633 method for PFAS; SGS AXYS METHOD MLA-111 Rev 03, EPA Draft 1633 method for PFAS after oxidation with hydroxy radicals.
